# Supplementary material for: 16α,17α-Ep­oxy-17β-(1H-imidazol-1-yl)androst-4-en-3-one monohydrate
Source: Acta Crystallogr Sect E Struct Rep Online. 2012 Jul 7;68(Pt 8):o2345. doi: 10.1107/S1600536812029479 (PMC3414280; doi:10.1107/S1600536812029479)
Supplement: Supplementary file 1 [file e-68-o2345-sup1.cif]

##############################################################################
#                                                                            #
# This CIF contains the data in a paper accepted for publication in          #
# Acta Crystallographica Section E. It conforms to the requirements of       #
# Notes for Authors for Acta Crystallographica Section E, and has been       #
# peer reviewed under the auspices of the IUCr Commission on Journals.       #
#                                                                            #
# Full details of the Crystallographic Information File format               #
# are given in the paper "The Crystallographic Information File (CIF):       #
# a New Standard Archive File for Crystallography" by S. R. Hall, F. H.      #
# Allen and I. D. Brown [Acta Cryst. (1991), A47, 655-685].                  #
#                                                                            #
# The current version of the core CIF dictionary is obtainable from          #
# ftp://ftp.iucr.org/pub/cif_core.dic.                                       #
#                                                                            #
# Software is freely available for graphical display of the structure(s)     #
# in this CIF. For information consult the CIF software page                 #
# http://www.iucr.org/resources/cif/software.                                #
#                                                                            #
# This file may be used for bona fide research purposes within the           #
# scientific community so long as proper attribution is given to the journal # 
# article from which it was obtained.                                        #
#                                                                            #
##############################################################################
data_I
_audit_creation_method     SHELXL-97
_chemical_name_systematic
;
16\a,17\a-Epoxy-17\b-(1<i>H</i>-imidazol-1-yl)androst-4-en-3-one monohydrate
;
_chemical_name_common     ?
_chemical_formula_moiety     'C22 H28 N2 O2, H2 O'
_chemical_formula_sum     'C22 H30 N2 O3'
_chemical_formula_iupac     'C22 H28 N2 O2, H2 O'
_chemical_formula_weight     370.48
_chemical_melting_point     ?
_symmetry_cell_setting     orthorhombic
_symmetry_space_group_name_H-M     'P 21 21 21'
_symmetry_space_group_name_Hall     'P 2ac 2ab'
loop_
    _symmetry_equiv_pos_as_xyz
    'x, y, z'
    '-x+1/2, -y, z+1/2'
    'x+1/2, -y+1/2, -z'
    '-x, y+1/2, -z+1/2'
_cell_length_a     9.7813(2)
_cell_length_b     13.5885(3)
_cell_length_c     14.2698(3)
_cell_angle_alpha     90.00
_cell_angle_beta     90.00
_cell_angle_gamma     90.00
_cell_volume     1896.64(7)
_cell_formula_units_Z     4
_cell_measurement_reflns_used     3481
_cell_measurement_theta_min     4.0
_cell_measurement_theta_max     29.1
_cell_measurement_temperature     293(2)
_exptl_crystal_description     block
_exptl_crystal_colour     colourless
_exptl_crystal_size_max     0.30
_exptl_crystal_size_mid     0.20
_exptl_crystal_size_min     0.20
_exptl_crystal_density_diffrn     1.297
_exptl_crystal_density_meas     ?
_exptl_crystal_density_method     'not measured'
_exptl_crystal_F_000     800
_exptl_absorpt_coefficient_mu     0.086
_exptl_absorpt_correction_type     multi-scan
_exptl_absorpt_process_details     '(SADABS; Bruker, 2004)'
_exptl_absorpt_correction_T_min     0.9746
_exptl_absorpt_correction_T_max     0.9830
_exptl_special_details     ?
_diffrn_ambient_temperature     293(2)
_diffrn_radiation_type     MoK\a
_diffrn_radiation_wavelength     0.71073
_diffrn_radiation_source     'fine-focus sealed tube'
_diffrn_radiation_monochromator     graphite
_diffrn_measurement_device_type     'Bruker Kappa APEXII CCD'
_diffrn_measurement_method     '\w and \f scan'
_diffrn_detector_area_resol_mean     ?
_diffrn_reflns_number     10371
_diffrn_reflns_av_R_equivalents     0.0285
_diffrn_reflns_av_sigmaI/netI     0.0306
_diffrn_reflns_theta_min     2.52
_diffrn_reflns_theta_max     25.00
_diffrn_reflns_theta_full     25.00
_diffrn_measured_fraction_theta_max     0.999
_diffrn_measured_fraction_theta_full     0.999
_diffrn_reflns_limit_h_min     -11
_diffrn_reflns_limit_h_max     11
_diffrn_reflns_limit_k_min     -13
_diffrn_reflns_limit_k_max     16
_diffrn_reflns_limit_l_min     -16
_diffrn_reflns_limit_l_max     16
_diffrn_standards_number     ?
_diffrn_standards_interval_count     ?
_diffrn_standards_interval_time     ?
_diffrn_standards_decay_%     ?
_refine_special_details
;
Refinement of <i>F</i>^2^ against ALL reflections. The weighted <i>R</i>-factor
<i>wR</i> and goodness of fit <i>S</i> are based on <i>F</i>^2^, conventional
<i>R</i>-factors <i>R</i> are based on <i>F</i>, with <i>F</i> set to zero for
negative <i>F</i>^2^. The threshold expression of <i>F</i>^2^ >
\s(<i>F</i>^2^) is used only for calculating <i>R</i>-factors(gt) <i>etc</i>.
and is not relevant to the choice of reflections for refinement.
<i>R</i>-factors based on <i>F</i>^2^ are statistically about twice as large
as those based on <i>F</i>, and <i>R</i>- factors based on ALL data will be
even larger.
;
_reflns_number_total     3331
_reflns_number_gt     2807
_reflns_threshold_expression     I>2\s(I)
_refine_ls_structure_factor_coef     Fsqd
_refine_ls_matrix_type     full
_refine_ls_R_factor_all     0.0413
_refine_ls_R_factor_gt     0.0328
_refine_ls_wR_factor_gt     0.0782
_refine_ls_wR_factor_ref     0.0825
_refine_ls_goodness_of_fit_ref     1.062
_refine_ls_restrained_S_all     1.062
_refine_ls_number_reflns     3331
_refine_ls_number_parameters     246
_refine_ls_number_restraints     0
_refine_ls_hydrogen_treatment     constr
_refine_ls_weighting_scheme     calc
_refine_ls_weighting_details
         'calc w=1/[\s^2^(Fo^2^)+(0.0416P)^2^+0.2407P] where P=(Fo^2^+2Fc^2^)/3'
_atom_sites_solution_hydrogens     geom
_atom_sites_solution_primary     direct
_atom_sites_solution_secondary     difmap
_refine_ls_shift/su_max     0.000
_refine_ls_shift/su_mean     0.000
_refine_diff_density_max     0.119
_refine_diff_density_min     -0.157
_refine_ls_extinction_method     none
loop_
    _atom_type_symbol
    _atom_type_description
    _atom_type_scat_dispersion_real
    _atom_type_scat_dispersion_imag
    _atom_type_scat_source
    'C' 'C' 0.0033 0.0016
                         'International Tables Vol C Tables 4.2.6.8 and 6.1.1.4'
    'H' 'H' 0.0000 0.0000
                         'International Tables Vol C Tables 4.2.6.8 and 6.1.1.4'
    'N' 'N' 0.0061 0.0033
                         'International Tables Vol C Tables 4.2.6.8 and 6.1.1.4'
    'O' 'O' 0.0106 0.0060
                         'International Tables Vol C Tables 4.2.6.8 and 6.1.1.4'
_computing_data_collection     'APEX2 (Bruker, 2004)'
_computing_cell_refinement     'APEX2 and SAINT (Bruker, 2004)'
_computing_data_reduction     'SAINT and XPREP (Bruker, 2004)'
_computing_structure_solution     'SIR92 (Altomare <i>et al.</i>, 1994)'
_computing_structure_refinement     'SHELXL97 (Sheldrick, 2008)'
_computing_molecular_graphics     'PLATON (Spek, 2009)'
_computing_publication_material     'SHELXL97 (Sheldrick, 2008)'
loop_
    _atom_site_type_symbol
    _atom_site_label
    _atom_site_fract_x
    _atom_site_fract_y
    _atom_site_fract_z
    _atom_site_U_iso_or_equiv
    _atom_site_adp_type
    _atom_site_calc_flag
    _atom_site_refinement_flags
    _atom_site_occupancy
    _atom_site_symmetry_multiplicity
    _atom_site_disorder_assembly
    _atom_site_disorder_group
    O O1 0.6588(2) -0.04599(13) 0.64733(14) 0.0679(6) Uani d . 1 1 . .
    O O2 0.76907(16) 0.62764(13) 0.47612(12) 0.0530(5) Uani d . 1 1 . .
    N N1 0.5710(2) 0.71088(13) 0.41686(14) 0.0414(5) Uani d . 1 1 . .
    N N2 0.5333(2) 0.85703(17) 0.35422(18) 0.0605(6) Uani d . 1 1 . .
    C C1 0.5023(3) 0.15748(17) 0.52622(17) 0.0468(6) Uani d . 1 1 . .
    H H11 0.4263 0.1669 0.4835 0.056 Uiso calc R 1 1 . .
    H H12 0.5860 0.1664 0.4907 0.056 Uiso calc R 1 1 . .
    C C2 0.4982(3) 0.05208(19) 0.56319(19) 0.0543(7) Uani d . 1 1 . .
    H H21 0.4093 0.0393 0.5907 0.065 Uiso calc R 1 1 . .
    H H22 0.5110 0.0066 0.5115 0.065 Uiso calc R 1 1 . .
    C C3 0.6069(3) 0.03508(18) 0.63520(18) 0.0494(6) Uani d . 1 1 . .
    C C4 0.6411(3) 0.11847(18) 0.69325(16) 0.0447(6) Uani d . 1 1 . .
    H H4 0.7049 0.1090 0.7407 0.054 Uiso calc R 1 1 . .
    C C5 0.5874(2) 0.20829(17) 0.68355(15) 0.0367(5) Uani d . 1 1 . .
    C C6 0.6152(3) 0.28656(17) 0.75530(15) 0.0450(6) Uani d . 1 1 . .
    H H61 0.6823 0.2624 0.7998 0.054 Uiso calc R 1 1 . .
    H H62 0.5317 0.3006 0.7895 0.054 Uiso calc R 1 1 . .
    C C7 0.6676(3) 0.38044(17) 0.71115(15) 0.0423(6) Uani d . 1 1 . .
    H H71 0.7580 0.3690 0.6855 0.051 Uiso calc R 1 1 . .
    H H72 0.6752 0.4309 0.7589 0.051 Uiso calc R 1 1 . .
    C C8 0.5733(2) 0.41648(16) 0.63353(15) 0.0348(5) Uani d . 1 1 . .
    H H8 0.4852 0.4358 0.6606 0.042 Uiso calc R 1 1 . .
    C C9 0.5502(2) 0.33505(16) 0.56073(14) 0.0332(5) Uani d . 1 1 . .
    H H9 0.6410 0.3197 0.5357 0.040 Uiso calc R 1 1 . .
    C C10 0.4955(2) 0.23647(17) 0.60221(14) 0.0363(5) Uani d . 1 1 . .
    C C11 0.4670(3) 0.37260(18) 0.47661(15) 0.0454(6) Uani d . 1 1 . .
    H H111 0.4626 0.3210 0.4297 0.054 Uiso calc R 1 1 . .
    H H112 0.3743 0.3860 0.4971 0.054 Uiso calc R 1 1 . .
    C C12 0.5255(3) 0.46578(17) 0.43116(15) 0.0426(6) Uani d . 1 1 . .
    H H121 0.6131 0.4510 0.4027 0.051 Uiso calc R 1 1 . .
    H H122 0.4641 0.4884 0.3823 0.051 Uiso calc R 1 1 . .
    C C13 0.5433(2) 0.54667(17) 0.50467(14) 0.0337(5) Uani d . 1 1 . .
    C C14 0.6352(2) 0.50357(15) 0.58250(15) 0.0346(5) Uani d . 1 1 . .
    H H14 0.7154 0.4772 0.5499 0.042 Uiso calc R 1 1 . .
    C C15 0.6875(3) 0.59235(17) 0.63698(17) 0.0461(6) Uani d . 1 1 . .
    H H151 0.6211 0.6144 0.6829 0.055 Uiso calc R 1 1 . .
    H H152 0.7731 0.5778 0.6684 0.055 Uiso calc R 1 1 . .
    C C16 0.7067(3) 0.66715(19) 0.56080(18) 0.0493(6) Uani d . 1 1 . .
    H H16 0.7186 0.7368 0.5768 0.059 Uiso calc R 1 1 . .
    C C17 0.6241(2) 0.63942(16) 0.48021(16) 0.0384(5) Uani d . 1 1 . .
    C C18 0.4045(3) 0.58323(18) 0.53973(17) 0.0448(6) Uani d . 1 1 . .
    H H181 0.3533 0.6095 0.4881 0.067 Uiso calc R 1 1 . .
    H H182 0.4181 0.6337 0.5859 0.067 Uiso calc R 1 1 . .
    H H183 0.3551 0.5294 0.5672 0.067 Uiso calc R 1 1 . .
    C C19 0.3478(2) 0.24693(19) 0.63881(17) 0.0480(6) Uani d . 1 1 . .
    H H191 0.3179 0.1852 0.6643 0.072 Uiso calc R 1 1 . .
    H H192 0.2887 0.2656 0.5881 0.072 Uiso calc R 1 1 . .
    H H193 0.3450 0.2965 0.6867 0.072 Uiso calc R 1 1 . .
    C C20 0.5241(3) 0.6948(2) 0.32764(17) 0.0504(7) Uani d . 1 1 . .
    H H20 0.5108 0.6345 0.2983 0.060 Uiso calc R 1 1 . .
    C C21 0.5013(3) 0.7846(2) 0.29144(19) 0.0590(7) Uani d . 1 1 . .
    H H211 0.4680 0.7961 0.2314 0.071 Uiso calc R 1 1 . .
    C C22 0.5740(3) 0.80970(18) 0.4289(2) 0.0517(7) Uani d . 1 1 . .
    H H221 0.6019 0.8403 0.4840 0.062 Uiso calc R 1 1 . .
    O O3 0.6304(3) 1.05448(17) 0.31888(16) 0.0989(9) Uani d . 1 1 . .
    H H31 0.5947 0.9940 0.3274 0.148 Uiso d R 1 1 . .
    H H32 0.6767 1.0425 0.2655 0.148 Uiso d R 1 1 . .
loop_
    _atom_site_aniso_label
    _atom_site_aniso_U_11
    _atom_site_aniso_U_22
    _atom_site_aniso_U_33
    _atom_site_aniso_U_12
    _atom_site_aniso_U_13
    _atom_site_aniso_U_23
    O1 0.0795(14) 0.0405(10) 0.0838(13) 0.0127(10) 0.0054(12) 0.0068(10)
    O2 0.0378(9) 0.0550(11) 0.0663(11) -0.0018(8) 0.0074(8) 0.0142(10)
    N1 0.0427(11) 0.0342(11) 0.0474(11) -0.0017(9) 0.0037(10) 0.0052(9)
    N2 0.0583(14) 0.0456(13) 0.0776(16) 0.0053(12) 0.0054(13) 0.0170(13)
    C1 0.0590(16) 0.0353(13) 0.0461(13) -0.0051(12) -0.0052(13) -0.0019(11)
    C2 0.0671(18) 0.0346(13) 0.0613(16) -0.0060(13) -0.0025(15) -0.0037(12)
    C3 0.0546(16) 0.0367(14) 0.0568(15) 0.0027(12) 0.0117(14) 0.0077(12)
    C4 0.0430(13) 0.0444(14) 0.0467(13) 0.0047(12) -0.0028(12) 0.0068(12)
    C5 0.0323(11) 0.0395(13) 0.0384(12) -0.0044(10) 0.0018(10) 0.0075(10)
    C6 0.0550(15) 0.0439(14) 0.0360(11) -0.0014(12) -0.0084(11) 0.0059(11)
    C7 0.0499(15) 0.0389(13) 0.0381(12) -0.0059(12) -0.0113(11) 0.0005(11)
    C8 0.0375(12) 0.0358(12) 0.0310(11) -0.0012(10) 0.0000(10) -0.0001(9)
    C9 0.0376(12) 0.0312(11) 0.0310(11) -0.0010(10) 0.0008(10) -0.0001(9)
    C10 0.0390(12) 0.0344(12) 0.0353(11) -0.0025(11) -0.0037(10) 0.0013(9)
    C11 0.0654(15) 0.0370(13) 0.0339(11) -0.0078(12) -0.0110(12) -0.0001(10)
    C12 0.0571(15) 0.0384(13) 0.0322(11) -0.0018(12) -0.0055(11) 0.0025(10)
    C13 0.0361(12) 0.0311(11) 0.0339(11) -0.0009(10) 0.0030(10) 0.0020(10)
    C14 0.0344(11) 0.0343(12) 0.0352(11) -0.0010(10) -0.0001(10) -0.0018(10)
    C15 0.0514(15) 0.0392(13) 0.0476(13) -0.0080(12) -0.0094(12) 0.0002(12)
    C16 0.0494(14) 0.0386(14) 0.0599(15) -0.0079(12) -0.0053(14) -0.0016(12)
    C17 0.0348(12) 0.0339(13) 0.0465(13) 0.0028(10) 0.0042(11) 0.0020(11)
    C18 0.0400(13) 0.0453(14) 0.0492(13) 0.0029(11) 0.0070(11) 0.0055(11)
    C19 0.0411(13) 0.0515(15) 0.0513(14) -0.0043(12) -0.0016(12) 0.0103(13)
    C20 0.0555(16) 0.0520(16) 0.0438(13) -0.0005(13) 0.0051(12) 0.0039(12)
    C21 0.0570(17) 0.0672(19) 0.0527(14) 0.0087(15) 0.0071(14) 0.0224(15)
    C22 0.0521(15) 0.0351(14) 0.0680(17) 0.0009(12) 0.0010(15) 0.0048(13)
    O3 0.142(2) 0.0577(13) 0.0970(16) 0.0040(16) 0.0123(17) 0.0052(13)
_geom_special_details
;
 All esds (except the esd in the dihedral angle between two l.s. planes)
 are estimated using the full covariance matrix.  The cell esds are taken
 into account individually in the estimation of esds in distances, angles
 and torsion angles; correlations between esds in cell parameters are only
 used when they are defined by crystal symmetry.  An approximate (isotropic)
 treatment of cell esds is used for estimating esds involving l.s. planes.
;
loop_
    _geom_bond_atom_site_label_1
    _geom_bond_atom_site_label_2
    _geom_bond_site_symmetry_2
    _geom_bond_distance
    _geom_bond_publ_flag
    O1 C3 . 1.226(3) ?
    O2 C17 . 1.428(3) ?
    O2 C16 . 1.456(3) ?
    N1 C22 . 1.354(3) ?
    N1 C20 . 1.371(3) ?
    N1 C17 . 1.425(3) ?
    N2 C22 . 1.307(3) ?
    N2 C21 . 1.367(4) ?
    C1 C2 . 1.527(3) ?
    C1 C10 . 1.527(3) ?
    C1 H11 . 0.9700 ?
    C1 H12 . 0.9700 ?
    C2 C3 . 1.496(4) ?
    C2 H21 . 0.9700 ?
    C2 H22 . 0.9700 ?
    C3 C4 . 1.443(4) ?
    C4 C5 . 1.336(3) ?
    C4 H4 . 0.9300 ?
    C5 C6 . 1.501(3) ?
    C5 C10 . 1.517(3) ?
    C6 C7 . 1.512(3) ?
    C6 H61 . 0.9700 ?
    C6 H62 . 0.9700 ?
    C7 C8 . 1.522(3) ?
    C7 H71 . 0.9700 ?
    C7 H72 . 0.9700 ?
    C8 C14 . 1.516(3) ?
    C8 C9 . 1.534(3) ?
    C8 H8 . 0.9800 ?
    C9 C11 . 1.538(3) ?
    C9 C10 . 1.559(3) ?
    C9 H9 . 0.9800 ?
    C10 C19 . 1.542(3) ?
    C11 C12 . 1.533(3) ?
    C11 H111 . 0.9700 ?
    C11 H112 . 0.9700 ?
    C12 C13 . 1.529(3) ?
    C12 H121 . 0.9700 ?
    C12 H122 . 0.9700 ?
    C13 C17 . 1.528(3) ?
    C13 C18 . 1.530(3) ?
    C13 C14 . 1.544(3) ?
    C14 C15 . 1.524(3) ?
    C14 H14 . 0.9800 ?
    C15 C16 . 1.500(3) ?
    C15 H151 . 0.9700 ?
    C15 H152 . 0.9700 ?
    C16 C17 . 1.455(3) ?
    C16 H16 . 0.9800 ?
    C18 H181 . 0.9600 ?
    C18 H182 . 0.9600 ?
    C18 H183 . 0.9600 ?
    C19 H191 . 0.9600 ?
    C19 H192 . 0.9600 ?
    C19 H193 . 0.9600 ?
    C20 C21 . 1.344(4) ?
    C20 H20 . 0.9300 ?
    C21 H211 . 0.9300 ?
    C22 H221 . 0.9300 ?
    O3 H31 . 0.90 ?
    O3 H32 . 0.90 ?
loop_
    _geom_angle_atom_site_label_1
    _geom_angle_atom_site_label_2
    _geom_angle_atom_site_label_3
    _geom_angle_site_symmetry_1
    _geom_angle_site_symmetry_3
    _geom_angle
    _geom_angle_publ_flag
    C17 O2 C16 . . 60.59(15) ?
    C22 N1 C20 . . 106.5(2) ?
    C22 N1 C17 . . 125.9(2) ?
    C20 N1 C17 . . 127.1(2) ?
    C22 N2 C21 . . 104.5(2) ?
    C2 C1 C10 . . 114.4(2) ?
    C2 C1 H11 . . 108.7 ?
    C10 C1 H11 . . 108.7 ?
    C2 C1 H12 . . 108.7 ?
    C10 C1 H12 . . 108.7 ?
    H11 C1 H12 . . 107.6 ?
    C3 C2 C1 . . 111.3(2) ?
    C3 C2 H21 . . 109.4 ?
    C1 C2 H21 . . 109.4 ?
    C3 C2 H22 . . 109.4 ?
    C1 C2 H22 . . 109.4 ?
    H21 C2 H22 . . 108.0 ?
    O1 C3 C4 . . 121.9(2) ?
    O1 C3 C2 . . 122.0(2) ?
    C4 C3 C2 . . 116.0(2) ?
    C5 C4 C3 . . 124.5(2) ?
    C5 C4 H4 . . 117.7 ?
    C3 C4 H4 . . 117.7 ?
    C4 C5 C6 . . 120.3(2) ?
    C4 C5 C10 . . 122.9(2) ?
    C6 C5 C10 . . 116.77(19) ?
    C5 C6 C7 . . 112.03(18) ?
    C5 C6 H61 . . 109.2 ?
    C7 C6 H61 . . 109.2 ?
    C5 C6 H62 . . 109.2 ?
    C7 C6 H62 . . 109.2 ?
    H61 C6 H62 . . 107.9 ?
    C6 C7 C8 . . 111.68(19) ?
    C6 C7 H71 . . 109.3 ?
    C8 C7 H71 . . 109.3 ?
    C6 C7 H72 . . 109.3 ?
    C8 C7 H72 . . 109.3 ?
    H71 C7 H72 . . 107.9 ?
    C14 C8 C7 . . 111.01(18) ?
    C14 C8 C9 . . 107.25(16) ?
    C7 C8 C9 . . 110.48(18) ?
    C14 C8 H8 . . 109.4 ?
    C7 C8 H8 . . 109.4 ?
    C9 C8 H8 . . 109.4 ?
    C8 C9 C11 . . 111.55(18) ?
    C8 C9 C10 . . 114.40(16) ?
    C11 C9 C10 . . 113.57(18) ?
    C8 C9 H9 . . 105.5 ?
    C11 C9 H9 . . 105.5 ?
    C10 C9 H9 . . 105.5 ?
    C5 C10 C1 . . 109.87(19) ?
    C5 C10 C19 . . 108.59(17) ?
    C1 C10 C19 . . 110.26(19) ?
    C5 C10 C9 . . 107.71(17) ?
    C1 C10 C9 . . 108.62(17) ?
    C19 C10 C9 . . 111.75(19) ?
    C12 C11 C9 . . 113.99(19) ?
    C12 C11 H111 . . 108.8 ?
    C9 C11 H111 . . 108.8 ?
    C12 C11 H112 . . 108.8 ?
    C9 C11 H112 . . 108.8 ?
    H111 C11 H112 . . 107.6 ?
    C13 C12 C11 . . 110.25(17) ?
    C13 C12 H121 . . 109.6 ?
    C11 C12 H121 . . 109.6 ?
    C13 C12 H122 . . 109.6 ?
    C11 C12 H122 . . 109.6 ?
    H121 C12 H122 . . 108.1 ?
    C17 C13 C12 . . 119.69(18) ?
    C17 C13 C18 . . 105.42(18) ?
    C12 C13 C18 . . 110.9(2) ?
    C17 C13 C14 . . 100.14(17) ?
    C12 C13 C14 . . 106.69(18) ?
    C18 C13 C14 . . 113.86(18) ?
    C8 C14 C15 . . 120.47(18) ?
    C8 C14 C13 . . 114.14(18) ?
    C15 C14 C13 . . 105.19(17) ?
    C8 C14 H14 . . 105.2 ?
    C15 C14 H14 . . 105.2 ?
    C13 C14 H14 . . 105.2 ?
    C16 C15 C14 . . 102.05(18) ?
    C16 C15 H151 . . 111.4 ?
    C14 C15 H151 . . 111.4 ?
    C16 C15 H152 . . 111.4 ?
    C14 C15 H152 . . 111.4 ?
    H151 C15 H152 . . 109.2 ?
    C17 C16 O2 . . 58.74(14) ?
    C17 C16 C15 . . 109.1(2) ?
    O2 C16 C15 . . 113.8(2) ?
    C17 C16 H16 . . 120.0 ?
    O2 C16 H16 . . 120.0 ?
    C15 C16 H16 . . 120.0 ?
    N1 C17 O2 . . 114.38(19) ?
    N1 C17 C16 . . 121.8(2) ?
    O2 C17 C16 . . 60.66(16) ?
    N1 C17 C13 . . 121.21(19) ?
    O2 C17 C13 . . 115.49(19) ?
    C16 C17 C13 . . 108.68(19) ?
    C13 C18 H181 . . 109.5 ?
    C13 C18 H182 . . 109.5 ?
    H181 C18 H182 . . 109.5 ?
    C13 C18 H183 . . 109.5 ?
    H181 C18 H183 . . 109.5 ?
    H182 C18 H183 . . 109.5 ?
    C10 C19 H191 . . 109.5 ?
    C10 C19 H192 . . 109.5 ?
    H191 C19 H192 . . 109.5 ?
    C10 C19 H193 . . 109.5 ?
    H191 C19 H193 . . 109.5 ?
    H192 C19 H193 . . 109.5 ?
    C21 C20 N1 . . 105.5(2) ?
    C21 C20 H20 . . 127.2 ?
    N1 C20 H20 . . 127.2 ?
    C20 C21 N2 . . 111.3(2) ?
    C20 C21 H211 . . 124.3 ?
    N2 C21 H211 . . 124.3 ?
    N2 C22 N1 . . 112.2(3) ?
    N2 C22 H221 . . 123.9 ?
    N1 C22 H221 . . 123.9 ?
    H31 O3 H32 . . 98.3 ?
loop_
    _geom_torsion_atom_site_label_1
    _geom_torsion_atom_site_label_2
    _geom_torsion_atom_site_label_3
    _geom_torsion_atom_site_label_4
    _geom_torsion_site_symmetry_1
    _geom_torsion_site_symmetry_2
    _geom_torsion_site_symmetry_3
    _geom_torsion_site_symmetry_4
    _geom_torsion
    _geom_torsion_publ_flag
    C10 C1 C2 C3 . . . . -54.1(3) ?
    C1 C2 C3 O1 . . . . -150.6(3) ?
    C1 C2 C3 C4 . . . . 32.9(3) ?
    O1 C3 C4 C5 . . . . -179.7(3) ?
    C2 C3 C4 C5 . . . . -3.2(4) ?
    C3 C4 C5 C6 . . . . 171.7(2) ?
    C3 C4 C5 C10 . . . . -7.5(4) ?
    C4 C5 C6 C7 . . . . 127.9(2) ?
    C10 C5 C6 C7 . . . . -52.8(3) ?
    C5 C6 C7 C8 . . . . 53.1(3) ?
    C6 C7 C8 C14 . . . . -173.36(19) ?
    C6 C7 C8 C9 . . . . -54.5(2) ?
    C14 C8 C9 C11 . . . . -53.3(2) ?
    C7 C8 C9 C11 . . . . -174.37(19) ?
    C14 C8 C9 C10 . . . . 176.12(18) ?
    C7 C8 C9 C10 . . . . 55.0(3) ?
    C4 C5 C10 C1 . . . . -12.8(3) ?
    C6 C5 C10 C1 . . . . 167.93(19) ?
    C4 C5 C10 C19 . . . . 107.9(3) ?
    C6 C5 C10 C19 . . . . -71.4(2) ?
    C4 C5 C10 C9 . . . . -130.9(2) ?
    C6 C5 C10 C9 . . . . 49.8(2) ?
    C2 C1 C10 C5 . . . . 43.1(3) ?
    C2 C1 C10 C19 . . . . -76.6(3) ?
    C2 C1 C10 C9 . . . . 160.7(2) ?
    C8 C9 C10 C5 . . . . -50.8(2) ?
    C11 C9 C10 C5 . . . . 179.61(18) ?
    C8 C9 C10 C1 . . . . -169.70(19) ?
    C11 C9 C10 C1 . . . . 60.7(2) ?
    C8 C9 C10 C19 . . . . 68.4(2) ?
    C11 C9 C10 C19 . . . . -61.2(2) ?
    C8 C9 C11 C12 . . . . 52.8(3) ?
    C10 C9 C11 C12 . . . . -176.12(19) ?
    C9 C11 C12 C13 . . . . -54.5(3) ?
    C11 C12 C13 C17 . . . . 168.7(2) ?
    C11 C12 C13 C18 . . . . -68.3(3) ?
    C11 C12 C13 C14 . . . . 56.2(2) ?
    C7 C8 C14 C15 . . . . -51.4(3) ?
    C9 C8 C14 C15 . . . . -172.2(2) ?
    C7 C8 C14 C13 . . . . -178.06(18) ?
    C9 C8 C14 C13 . . . . 61.2(2) ?
    C17 C13 C14 C8 . . . . 171.47(17) ?
    C12 C13 C14 C8 . . . . -63.2(2) ?
    C18 C13 C14 C8 . . . . 59.5(2) ?
    C17 C13 C14 C15 . . . . 37.2(2) ?
    C12 C13 C14 C15 . . . . 162.61(19) ?
    C18 C13 C14 C15 . . . . -74.7(2) ?
    C8 C14 C15 C16 . . . . -167.0(2) ?
    C13 C14 C15 C16 . . . . -36.4(2) ?
    C17 O2 C16 C15 . . . . 98.7(2) ?
    C14 C15 C16 C17 . . . . 20.9(3) ?
    C14 C15 C16 O2 . . . . -42.5(3) ?
    C22 N1 C17 O2 . . . . -78.4(3) ?
    C20 N1 C17 O2 . . . . 92.2(3) ?
    C22 N1 C17 C16 . . . . -9.0(4) ?
    C20 N1 C17 C16 . . . . 161.6(2) ?
    C22 N1 C17 C13 . . . . 135.8(3) ?
    C20 N1 C17 C13 . . . . -53.6(3) ?
    C16 O2 C17 N1 . . . . 114.2(2) ?
    C16 O2 C17 C13 . . . . -98.0(2) ?
    O2 C16 C17 N1 . . . . -102.0(2) ?
    C15 C16 C17 N1 . . . . 151.1(2) ?
    C15 C16 C17 O2 . . . . -106.8(2) ?
    O2 C16 C17 C13 . . . . 109.3(2) ?
    C15 C16 C17 C13 . . . . 2.5(3) ?
    C12 C13 C17 N1 . . . . 70.9(3) ?
    C18 C13 C17 N1 . . . . -54.8(3) ?
    C14 C13 C17 N1 . . . . -173.19(19) ?
    C12 C13 C17 O2 . . . . -74.6(3) ?
    C18 C13 C17 O2 . . . . 159.76(19) ?
    C14 C13 C17 O2 . . . . 41.4(2) ?
    C12 C13 C17 C16 . . . . -140.3(2) ?
    C18 C13 C17 C16 . . . . 94.1(2) ?
    C14 C13 C17 C16 . . . . -24.3(2) ?
    C22 N1 C20 C21 . . . . -0.2(3) ?
    C17 N1 C20 C21 . . . . -172.3(2) ?
    N1 C20 C21 N2 . . . . 0.6(3) ?
    C22 N2 C21 C20 . . . . -0.7(3) ?
    C21 N2 C22 N1 . . . . 0.6(3) ?
    C20 N1 C22 N2 . . . . -0.3(3) ?
    C17 N1 C22 N2 . . . . 171.9(2) ?
loop_
    _geom_hbond_atom_site_label_D
    _geom_hbond_atom_site_label_H
    _geom_hbond_atom_site_label_A
    _geom_hbond_site_symmetry_A
    _geom_hbond_distance_DH
    _geom_hbond_distance_HA
    _geom_hbond_distance_DA
    _geom_hbond_angle_DHA
    O3 H31 N2 . 0.90 1.99 2.890(3) 174
    O3 H32 O1 2_664 0.90 2.33 3.202(3) 163
    C20 H20 O3 4_645 0.93 2.43 3.208(4) 142
data_global
_journal_date_recd_electronic     2012-06-06
_journal_date_accepted     2012-06-28
_journal_name_full     'Acta Crystallographica, Section E'
_journal_year     2012
_journal_volume     68
_journal_issue      8
_journal_page_first     o2345
_journal_page_last     o2345
_journal_paper_category     QO
_journal_paper_doi     10.1107/S1600536812029479
_journal_coeditor_code     GO2059
_publ_contact_author_name     'Dr.R. Hema'
_publ_contact_author_address
;
Department of Physics
Seethalakshmi Ramaswami College(Autonomous)
Tiruchirappalli 620 002
India
;
_publ_contact_author_email     raghema2000@yahoo.co.in
_publ_contact_author_fax     '+91 0431 2704596'
_publ_contact_author_phone     '(0091) 431 2704855'
_publ_section_title
;
16\a,17\a-Epoxy-17\b-(1<i>H</i>-imidazol-1-yl)androst-4-en-3-one monohydrate
;
loop_
    _publ_author_name
    _publ_author_footnote
    _publ_author_address
    'Anitha, A. G.' .
;         Department of Physics
           Seethalakshmi Ramaswami College(Autonomous)
           Tiruchirappalli 620 002
           India
;
    'Hema, R.' .
;         Department of Physics
           Seethalakshmi Ramaswami College(Autonomous)
           Tiruchirappalli 620 002
           India
;
    'Ranju Bansal' .
;         University Institute of Pharmaceutical Sciences
           Panjab University
           Chandigarh 160 014
           India
;
    'Sridhar Thota' .
;         University Institute of Pharmaceutical Sciences
           Panjab University
           Chandigarh 160 014
           India
;
    'Rizwana Begum, S.' .
;         Department of Physics
           Seethalakshmi Ramaswami College(Autonomous)
           Tiruchirappalli 620 002
           India
;
