# Supplementary material for: 16α,17α-Ep­oxy-17β-(1H-imidazol-1-yl)androst-4-en-3-one monohydrate
Source: Acta Crystallogr Sect E Struct Rep Online. 2012 Jul 7;68(Pt 8):o2345. doi: 10.1107/S1600536812029479 (PMC3414280; doi:10.1107/S1600536812029479)
Supplement: Supplementary file 2 [file e-68-o2345-Isup2.hkl]

# 
# h,k,l, Fc-squared, Fo-squared, sigma(Fo-squared) and status flag 
# 
data_I
_shelx_title ' I         P 21 21 21   R = 0.03' 
_shelx_refln_list_code          4 
_shelx_F_calc_maximum      155.47 
_exptl_crystal_F_000       800.00 
_reflns_d_resolution_high  0.8409 
 
loop_ 
 _symmetry_equiv_pos_as_xyz 
 'x, y, z' 
 '-x+1/2, -y, z+1/2' 
 'x+1/2, -y+1/2, -z' 
 '-x, y+1/2, -z+1/2' 
 
_cell_length_a     9.7813 
_cell_length_b    13.5885 
_cell_length_c    14.2698 
_cell_angle_alpha  90.000 
_cell_angle_beta   90.000 
_cell_angle_gamma  90.000 
 
_shelx_F_squared_multiplier     1.000 
 
loop_ 
 _refln_index_h 
 _refln_index_k 
 _refln_index_l 
 _refln_F_squared_calc 
 _refln_F_squared_meas 
 _refln_F_squared_sigma 
 _refln_observed_status 
   2   0   0    24169.62    22758.95    371.33 o 
   4   0   0      101.73       94.78      3.26 o 
   6   0   0      397.26      387.45      8.34 o 
   8   0   0      165.45      165.37      8.01 o 
  10   0   0        0.50       -1.83      3.65 o 
   1   1   0      619.77      670.32     10.99 o 
   2   1   0       50.71       42.58      2.59 o 
   3   1   0     1600.49     1479.70     18.82 o 
   4   1   0       37.26       29.29      1.77 o 
   5   1   0      911.72      928.14     13.26 o 
   6   1   0      533.60      540.43      9.12 o 
   7   1   0      116.69      111.18      5.48 o 
   8   1   0      249.86      241.26      6.71 o 
   9   1   0       13.98       19.49      3.12 o 
  10   1   0        6.10        5.10      3.03 o 
  11   1   0        0.11        1.47      3.21 o 
   0   2   0      258.31      234.14     36.42 o 
   1   2   0      298.68      276.85      3.91 o 
   2   2   0     1655.94     1615.51     17.84 o 
   3   2   0     1172.39     1138.43     13.63 o 
   4   2   0     1186.53     1137.45     13.99 o 
   5   2   0      270.10      275.91      5.55 o 
   6   2   0       40.26       33.89      2.41 o 
   7   2   0      159.28      146.79      6.95 o 
   8   2   0        5.52        1.02      2.05 o 
   9   2   0      179.90      175.49      8.92 o 
  10   2   0       26.24       28.00      3.66 o 
  11   2   0       42.00       45.21      9.02 o 
   1   3   0     4656.13     4409.11     51.06 o 
   2   3   0     2914.51     2701.70     34.82 o 
   3   3   0      586.34      598.82      8.76 o 
   4   3   0        8.65        9.23      1.50 o 
   5   3   0      144.36      144.16      3.59 o 
   6   3   0       13.71       17.18      2.06 o 
   7   3   0       52.42       54.82      3.15 o 
   8   3   0       41.02       38.64      3.15 o 
   9   3   0       18.76       18.32      3.30 o 
  10   3   0       11.22       11.70      3.39 o 
  11   3   0        0.73        0.91      4.02 o 
   0   4   0      541.53      517.45     10.97 o 
   1   4   0      828.10      745.89     11.31 o 
   2   4   0     1296.13     1332.70     16.62 o 
   3   4   0        3.18        6.69      1.26 o 
   4   4   0      307.90      293.95      5.65 o 
   5   4   0      185.68      172.80      6.63 o 
   6   4   0      104.69       96.98      5.63 o 
   7   4   0       14.73       21.95      2.85 o 
   8   4   0       42.65       45.11      3.82 o 
   9   4   0        2.87       -1.72      3.45 o 
  10   4   0       15.76       10.96      4.19 o 
  11   4   0       10.61       10.97      4.51 o 
   1   5   0        5.18        2.51      1.09 o 
   2   5   0      338.89      333.84      6.40 o 
   3   5   0      966.63     1011.76     15.73 o 
   4   5   0      828.96      807.41     14.40 o 
   5   5   0        0.97        0.44      1.58 o 
   6   5   0       79.52       75.42      4.37 o 
   7   5   0       30.28       37.71      3.48 o 
   8   5   0      176.07      163.10      6.26 o 
   9   5   0      228.17      229.85      9.75 o 
  10   5   0       24.85       39.77      6.64 o 
  11   5   0       38.20       35.09      5.57 o 
   0   6   0       18.32       17.14      1.93 o 
   1   6   0     1173.99     1131.17     17.01 o 
   2   6   0      397.25      374.91      7.26 o 
   3   6   0      756.19      860.42     14.01 o 
   4   6   0      313.39      293.07      6.73 o 
   5   6   0       12.82       11.52      4.17 o 
   6   6   0       11.77       12.88      2.60 o 
   7   6   0      294.50      276.95     11.88 o 
   8   6   0        6.52       -0.42      2.76 o 
   9   6   0        2.85        8.15      4.10 o 
  10   6   0       12.54       10.99      4.85 o 
   1   7   0      585.72      557.83      9.79 o 
   2   7   0       83.67       92.13      3.48 o 
   3   7   0      209.46      196.07      5.27 o 
   4   7   0       67.34       68.16      3.46 o 
   5   7   0      432.92      437.83      9.44 o 
   6   7   0       58.19       60.18      3.95 o 
   7   7   0      354.40      329.37      8.75 o 
   8   7   0       10.24       13.30      3.30 o 
   9   7   0        0.77       -1.80      3.59 o 
  10   7   0        6.30        3.98      4.63 o 
   0   8   0       74.37       76.07      6.11 o 
   1   8   0       20.52       21.98      2.14 o 
   2   8   0      872.74      869.24     14.47 o 
   3   8   0       14.46       21.06      2.39 o 
   4   8   0        3.15        1.50      2.03 o 
   5   8   0       20.36       20.25      2.81 o 
   6   8   0      199.73      180.14      6.36 o 
   7   8   0       58.72       55.40      4.31 o 
   8   8   0      193.08      197.49      7.27 o 
   9   8   0       89.00       94.47      7.10 o 
  10   8   0       49.19       43.50      6.39 o 
   1   9   0      469.85      481.29      9.38 o 
   2   9   0      132.25      134.77      4.70 o 
   3   9   0        7.14       11.54      2.38 o 
   4   9   0       75.91       68.46      3.88 o 
   5   9   0      415.89      377.82     14.77 o 
   6   9   0      107.04      108.62      5.27 o 
   7   9   0       72.80       64.71      4.62 o 
   8   9   0        3.45        6.35      3.30 o 
   9   9   0        0.71        4.10      4.18 o 
   0  10   0      392.76      403.00     15.37 o 
   1  10   0        1.05       -0.87      1.74 o 
   2  10   0       81.43       81.48      3.97 o 
   3  10   0        3.36        0.95      2.12 o 
   4  10   0      262.57      234.03      7.06 o 
   5  10   0      612.79      627.35     13.01 o 
   6  10   0      301.36      311.72     18.67 o 
   7  10   0        3.13        1.72      3.05 o 
   8  10   0       73.38       81.66      5.59 o 
   9  10   0       25.86       31.71      5.55 o 
   1  11   0       71.63       62.81      5.08 o 
   2  11   0       59.11       54.12      8.28 o 
   3  11   0        4.12        9.61      3.71 o 
   4  11   0      277.50      280.41      7.98 o 
   5  11   0       81.59       89.24      5.96 o 
   6  11   0       51.51       42.04      5.35 o 
   7  11   0       64.39       75.23      7.45 o 
   8  11   0        0.10       -0.51      8.11 o 
   0  12   0      669.90      598.78     21.49 o 
   1  12   0       58.41       59.59      5.22 o 
   2  12   0       87.33       81.33      5.79 o 
   3  12   0       39.76       42.41      4.96 o 
   4  12   0        3.94       -1.72      3.45 o 
   5  12   0        0.00       -1.78      3.56 o 
   6  12   0        0.90        1.88      3.93 o 
   7  12   0        2.20        7.23      7.07 o 
   1  13   0      142.45      138.67      7.37 o 
   2  13   0        0.16        2.69      3.64 o 
   3  13   0       84.14       86.47      6.47 o 
   4  13   0      357.46      353.32     12.27 o 
   5  13   0       53.06       53.65      6.07 o 
   6  13   0       24.61       33.67      5.64 o 
   0  14   0        2.88        0.18      5.04 o 
   1  14   0        0.22       -1.06      3.62 o 
   2  14   0       28.07       27.29      4.84 o 
   3  14   0       67.57       69.70      6.31 o 
   4  14   0        8.98       10.23      4.62 o 
   5  14   0       65.96       70.12      6.83 o 
   1  15   0        0.51        0.82      4.14 o 
   2  15   0       14.31       14.40      4.67 o 
   3  15   0        4.73        6.87      4.68 o 
   4  15   0       94.47      109.71      8.03 o 
   0  16   0        3.46       -0.05      6.52 o 
   1  16   0       14.53       19.45      5.23 o 
   1   0   1     2835.83     2733.11     49.22 o 
   2   0   1    17305.13    16211.16    171.26 o 
   3   0   1    14037.53    14167.54    167.61 o 
   4   0   1     1553.56     1633.97     21.17 o 
   5   0   1      141.41      146.63      3.58 o 
   6   0   1       89.53       84.72      3.13 o 
   7   0   1       24.48       27.59      2.35 o 
   8   0   1      101.62      102.48      4.63 o 
   9   0   1        1.48        1.80      2.53 o 
  10   0   1        2.20       10.92      3.19 o 
  11   0   1        6.99        8.69      4.01 o 
   1   1   1     3540.09     3533.08     29.99 o 
   2   1   1     3320.60     3152.14     22.28 o 
   3   1   1     4368.35     4326.08     44.63 o 
   4   1   1       52.82       63.22      1.61 o 
   5   1   1      860.39      828.89      8.01 o 
   6   1   1      824.48      872.11      8.32 o 
   7   1   1       66.89       69.01      2.15 o 
   8   1   1       40.34       38.97      4.08 o 
   9   1   1       74.59       68.39      4.28 o 
  10   1   1        8.70        9.73      2.47 o 
  11   1   1       22.06       21.42      3.25 o 
   0   2   1      111.90      113.40      1.91 o 
   1   2   1     2844.94     2774.15     26.50 o 
   2   2   1      960.02      949.68      7.43 o 
   3   2   1     1916.55     1762.50     12.94 o 
   4   2   1      899.76      872.65     11.46 o 
   5   2   1       86.08       71.95      2.42 o 
   6   2   1       90.06       86.00      2.20 o 
   7   2   1       33.45       36.43      1.93 o 
   8   2   1      252.78      232.07      4.55 o 
   9   2   1       53.36       54.05      3.29 o 
  10   2   1       80.68       88.42      3.63 o 
  11   2   1       32.77       34.82      4.49 o 
   0   3   1      158.05      186.52      3.09 o 
   1   3   1       49.04       37.27      1.58 o 
   2   3   1     2752.51     2736.38     21.87 o 
   3   3   1      771.32      742.12      6.87 o 
   4   3   1       96.41      102.41      2.33 o 
   5   3   1       53.49       71.46      1.97 o 
   6   3   1      124.06      119.54      2.77 o 
   7   3   1       14.97       12.01      1.69 o 
   8   3   1       32.52       34.35      2.96 o 
   9   3   1       42.34       37.42      2.74 o 
  10   3   1        0.06        0.19      2.27 o 
  11   3   1       14.04       18.22      6.31 o 
   0   4   1      447.54      407.15      6.79 o 
   1   4   1      341.33      380.01      3.93 o 
   2   4   1       85.17       73.64      2.31 o 
   3   4   1       34.52       33.84      1.29 o 
   4   4   1      245.14      254.22      3.69 o 
   5   4   1       79.90       90.64      3.09 o 
   6   4   1       65.01       54.99      2.41 o 
   7   4   1       82.63       86.70      3.44 o 
   8   4   1       60.32       59.91      3.09 o 
   9   4   1       52.37       45.44      3.62 o 
  10   4   1       10.34        9.70      3.46 o 
  11   4   1        1.35       -1.17      3.79 o 
   0   5   1     1302.20     1145.82     16.83 o 
   1   5   1     2077.26     1996.41     17.11 o 
   2   5   1      325.84      314.00      3.94 o 
   3   5   1       96.53       87.11      1.97 o 
   4   5   1       81.30       84.04      2.01 o 
   5   5   1      281.90      287.49      4.30 o 
   6   5   1      239.15      240.84      4.35 o 
   7   5   1      269.29      266.01      6.58 o 
   8   5   1      199.60      192.51      4.78 o 
   9   5   1      150.90      155.48      6.31 o 
  10   5   1      107.76       94.56      6.48 o 
  11   5   1      117.69      115.41      6.42 o 
   0   6   1      358.28      326.92      9.23 o 
   1   6   1     1353.22     1423.40     20.06 o 
   2   6   1     1262.30     1301.79     19.54 o 
   3   6   1      456.21      461.98      5.63 o 
   4   6   1      407.52      403.33      6.44 o 
   5   6   1       79.77       81.89      3.67 o 
   6   6   1       32.03       35.89      2.30 o 
   7   6   1       15.23       11.68      2.80 o 
   8   6   1        4.66        5.09      2.09 o 
   9   6   1       62.47       55.78      5.28 o 
  10   6   1       82.91       93.07      6.32 o 
   0   7   1       12.56       11.85      1.67 o 
   1   7   1      295.64      300.62     11.02 o 
   2   7   1       13.49       11.92      1.16 o 
   3   7   1      175.01      176.94      7.11 o 
   4   7   1      146.76      160.90      3.88 o 
   5   7   1      142.89      150.68      3.35 o 
   6   7   1      130.52      131.83      3.77 o 
   7   7   1      264.63      276.21      6.83 o 
   8   7   1       53.22       57.23      3.18 o 
   9   7   1        9.17        6.96      3.52 o 
  10   7   1       23.21       27.13      3.89 o 
   0   8   1        4.24        8.54      2.59 o 
   1   8   1      117.09      118.21      4.17 o 
   2   8   1      466.84      462.25      8.28 o 
   3   8   1      190.83      191.91      3.89 o 
   4   8   1       96.72      109.44      3.67 o 
   5   8   1       38.72       39.68      2.46 o 
   6   8   1      480.10      464.04      7.43 o 
   7   8   1      238.26      262.61     11.15 o 
   8   8   1        0.59       -1.16      2.04 o 
   9   8   1        3.90        4.71      4.32 o 
  10   8   1        4.65       10.49      4.56 o 
   0   9   1      371.63      371.29      7.84 o 
   1   9   1      152.69      151.10      4.03 o 
   2   9   1      504.19      526.47     11.24 o 
   3   9   1      270.43      275.21      4.93 o 
   4   9   1      152.25      141.62      6.04 o 
   5   9   1       55.45       59.21      2.87 o 
   6   9   1       79.29       76.72      3.34 o 
   7   9   1       97.58      101.30      3.83 o 
   8   9   1       17.09       16.17      2.60 o 
   9   9   1        3.16       -1.26      3.53 o 
   0  10   1       91.82       95.96      3.51 o 
   1  10   1      175.31      187.54      4.85 o 
   2  10   1      388.13      373.58     12.86 o 
   3  10   1      544.81      553.06      8.57 o 
   4  10   1       13.32       11.68      2.68 o 
   5  10   1      219.81      215.66      6.22 o 
   6  10   1        8.73        3.76      3.42 o 
   7  10   1       78.18       79.99      3.70 o 
   8  10   1       29.37       26.28      3.18 o 
   9  10   1        0.32        0.93      3.46 o 
   0  11   1      141.76      130.72      6.66 o 
   1  11   1      429.11      399.84      8.11 o 
   2  11   1      213.96      219.84     11.78 o 
   3  11   1      199.84      203.13      5.14 o 
   4  11   1       54.14       51.88      3.17 o 
   5  11   1       80.19       81.61      4.10 o 
   6  11   1        2.82        2.89      2.98 o 
   7  11   1       16.05       13.80      2.87 o 
   8  11   1        2.69        2.72      3.05 o 
   0  12   1       11.84       15.10      3.91 o 
   1  12   1       45.60       51.31      3.48 o 
   2  12   1      152.44      148.58      5.26 o 
   3  12   1      145.79      134.70      6.33 o 
   4  12   1      249.14      253.90      8.86 o 
   5  12   1       50.10       53.47      3.99 o 
   6  12   1       64.26       70.49      5.51 o 
   7  12   1       12.57       17.23      4.45 o 
   0  13   1      110.33      108.10     10.12 o 
   1  13   1       51.87       45.71      4.09 o 
   2  13   1      148.64      153.81      7.22 o 
   3  13   1      312.87      316.12     13.23 o 
   4  13   1        7.33       10.39      3.47 o 
   5  13   1      149.81      159.58      6.26 o 
   6  13   1       12.67       10.41      3.61 o 
   0  14   1       73.66       85.85      6.54 o 
   1  14   1       26.12       21.29      4.14 o 
   2  14   1       19.65       22.57      3.34 o 
   3  14   1       93.31      104.23      6.50 o 
   4  14   1        1.40        3.57      3.09 o 
   5  14   1      117.57      116.38      5.68 o 
   0  15   1       20.13       12.96      4.58 o 
   1  15   1       12.32       13.74      3.28 o 
   2  15   1        2.24        3.14      2.98 o 
   3  15   1       58.43       73.40      4.95 o 
   4  15   1       13.19       14.21      3.88 o 
   0  16   1        0.08       -0.98      4.35 o 
   1  16   1        5.09        8.78      3.40 o 
   0   0   2     8145.01     7723.25    114.85 o 
   1   0   2     1656.83     1817.66     18.72 o 
   2   0   2     2946.38     2756.45     27.74 o 
   3   0   2      552.04      466.90      6.95 o 
   4   0   2     2460.43     2414.66     30.48 o 
   5   0   2      898.77      874.38     12.88 o 
   6   0   2      559.02      543.16      9.57 o 
   7   0   2        9.97       13.88      2.13 o 
   8   0   2        0.22        0.08      2.00 o 
   9   0   2       87.81       87.77      4.59 o 
  10   0   2        3.44        4.35      2.88 o 
  11   0   2        2.74        4.01      3.94 o 
   0   1   2      184.68      130.50      3.14 o 
   1   1   2    19145.18    17858.17    217.99 o 
   2   1   2     5125.86     4906.25     44.69 o 
   3   1   2     2428.23     2364.17     18.65 o 
   4   1   2      249.38      255.86      3.03 o 
   5   1   2       41.97       52.61      1.83 o 
   6   1   2      233.18      241.30      3.75 o 
   7   1   2       49.30       41.42      1.96 o 
   8   1   2      167.92      149.04      8.93 o 
   9   1   2      140.63      151.92      4.79 o 
  10   1   2        9.24       11.87      2.54 o 
  11   1   2        8.81       12.73      2.89 o 
   0   2   2     1517.67     1671.99     20.63 o 
   1   2   2     3838.57     3988.37     38.65 o 
   2   2   2     2121.11     2107.32     18.52 o 
   3   2   2      769.78      782.12      9.09 o 
   4   2   2      390.53      397.26      5.06 o 
   5   2   2      146.34      148.42      4.54 o 
   6   2   2       93.31       92.78      2.29 o 
   7   2   2      160.69      160.94      3.30 o 
   8   2   2       98.18       87.05      3.72 o 
   9   2   2       31.03       30.54      2.48 o 
  10   2   2       29.30       26.33      3.69 o 
  11   2   2       61.08       66.25      4.91 o 
   0   3   2      710.32      737.92      9.37 o 
   1   3   2     2972.05     2860.55     30.22 o 
   2   3   2       64.47       54.01      1.53 o 
   3   3   2     1364.26     1332.16     10.85 o 
   4   3   2      326.87      335.34      3.61 o 
   5   3   2      146.67      162.66      2.71 o 
   6   3   2       26.80       25.26      2.82 o 
   7   3   2      159.55      154.88      3.13 o 
   8   3   2      430.58      437.75      6.84 o 
   9   3   2       17.97       14.36      2.45 o 
  10   3   2        7.65        9.10      2.59 o 
  11   3   2       14.66       18.08      3.03 o 
   0   4   2     2125.85     2060.82     24.64 o 
   1   4   2      411.36      407.95      4.43 o 
   2   4   2      726.07      731.95      8.35 o 
   3   4   2      210.09      207.10      2.64 o 
   4   4   2      111.76      102.97      2.25 o 
   5   4   2       61.46       66.20      1.95 o 
   6   4   2      267.34      251.04      6.87 o 
   7   4   2      306.98      320.07      5.38 o 
   8   4   2      124.99      122.88      4.02 o 
   9   4   2       84.19       84.43      4.30 o 
  10   4   2       63.99       59.38      4.86 o 
  11   4   2       15.34       18.81      3.69 o 
   0   5   2     2221.96     2351.06     30.79 o 
   1   5   2      250.95      240.42      3.18 o 
   2   5   2      734.27      794.64      7.57 o 
   3   5   2      486.16      502.02      7.91 o 
   4   5   2      230.41      254.85      4.16 o 
   5   5   2        1.25        2.91      0.94 o 
   6   5   2      180.38      171.46      3.60 o 
   7   5   2       79.89       88.67      3.78 o 
   8   5   2      111.99      109.09      5.43 o 
   9   5   2      111.32      105.83      8.30 o 
  10   5   2       42.69       44.07      3.93 o 
   0   6   2     2411.96     2702.55     37.69 o 
   1   6   2      495.12      553.89      6.58 o 
   2   6   2      222.80      207.21      2.92 o 
   3   6   2      172.63      192.07      3.06 o 
   4   6   2      171.19      185.59      4.44 o 
   5   6   2      320.51      335.19      4.96 o 
   6   6   2       57.07       59.36      2.37 o 
   7   6   2       16.96       14.52      2.02 o 
   8   6   2       83.85       88.64      4.66 o 
   9   6   2       34.73       37.40      4.11 o 
  10   6   2        9.70       10.72      3.88 o 
   0   7   2      431.00      468.55      8.66 o 
   1   7   2      452.57      483.35      6.56 o 
   2   7   2      288.45      291.05      3.55 o 
   3   7   2      417.59      414.58      5.33 o 
   4   7   2       14.20       18.24      1.51 o 
   5   7   2       83.99       83.44      3.97 o 
   6   7   2       20.58       14.62      1.99 o 
   7   7   2      320.34      328.40      6.16 o 
   8   7   2      157.66      160.70      5.73 o 
   9   7   2       33.57       31.34      3.27 o 
  10   7   2        6.94        5.77      3.46 o 
   0   8   2       57.85       50.05      2.78 o 
   1   8   2       26.79       22.65      2.02 o 
   2   8   2       74.63       75.55      2.05 o 
   3   8   2       90.74       85.04      2.43 o 
   4   8   2      434.05      459.18      8.74 o 
   5   8   2       59.93       62.81      2.71 o 
   6   8   2       29.96       28.67      2.62 o 
   7   8   2        4.05        2.40      2.38 o 
   8   8   2      116.90      122.05      5.04 o 
   9   8   2        3.84        4.61      2.62 o 
  10   8   2        8.59        5.38      3.43 o 
   0   9   2       42.42       48.05      2.98 o 
   1   9   2      103.06       97.30      3.11 o 
   2   9   2       73.44       75.44      2.37 o 
   3   9   2      171.72      163.72      3.80 o 
   4   9   2       21.89       24.67      2.42 o 
   5   9   2       44.11       37.75      3.32 o 
   6   9   2      189.57      172.76      6.54 o 
   7   9   2      234.23      231.79      6.74 o 
   8   9   2       54.80       52.70      7.98 o 
   9   9   2       19.81       25.77      3.70 o 
   0  10   2      559.73      573.61      9.58 o 
   1  10   2       49.91       48.61      2.94 o 
   2  10   2      319.14      319.41      6.13 o 
   3  10   2        9.37        8.46      2.01 o 
   4  10   2      370.00      377.50      7.13 o 
   5  10   2      103.12      112.42      4.56 o 
   6  10   2       48.16       53.68      3.78 o 
   7  10   2       21.89       30.14      3.49 o 
   8  10   2       28.41       36.63      3.78 o 
   9  10   2       37.12       40.03      5.61 o 
   0  11   2     1274.78     1215.78     24.92 o 
   1  11   2      124.10      136.03      5.37 o 
   2  11   2      208.46      202.23      6.27 o 
   3  11   2      199.54      181.08      5.98 o 
   4  11   2      148.57      152.36      5.85 o 
   5  11   2      141.79      139.62     10.47 o 
   6  11   2       21.58       24.11      2.95 o 
   7  11   2       49.09       49.82      3.67 o 
   8  11   2        1.31       -1.25      2.87 o 
   0  12   2      126.21      133.49      7.06 o 
   1  12   2      263.89      258.02      6.73 o 
   2  12   2      139.19      128.12      5.20 o 
   3  12   2       62.90       47.86      3.61 o 
   4  12   2      145.77      153.61      7.19 o 
   5  12   2      181.82      185.73      6.33 o 
   6  12   2       36.79       36.99      3.81 o 
   7  12   2       27.35       28.61      8.06 o 
   0  13   2      412.49      413.55     12.74 o 
   1  13   2       19.14       19.64      3.95 o 
   2  13   2      215.65      193.04     18.31 o 
   3  13   2        8.82       10.95      3.59 o 
   4  13   2      110.94      110.10      9.28 o 
   5  13   2       13.25       21.04      4.83 o 
   6  13   2        8.46       13.77      4.35 o 
   0  14   2        1.60        6.98      3.98 o 
   1  14   2       40.57       53.25      5.93 o 
   2  14   2       40.53       44.49      4.14 o 
   3  14   2        1.65        0.26      2.94 o 
   4  14   2      147.21      156.21      7.59 o 
   5  14   2        0.12        2.29      4.26 o 
   0  15   2       10.48       10.21      4.60 o 
   1  15   2        8.62        5.60      2.98 o 
   2  15   2       22.03       21.81      3.97 o 
   3  15   2       12.28        9.66      3.26 o 
   4  15   2        5.82        1.32      3.52 o 
   0  16   2        0.00        3.38      4.28 o 
   1   0   3     1262.19     1251.95     12.23 o 
   2   0   3     8293.89     8002.91     78.82 o 
   3   0   3        1.83       -0.45      0.91 o 
   4   0   3        8.57        9.93      1.50 o 
   5   0   3     1208.71     1163.52     16.46 o 
   6   0   3        3.49        1.44      2.33 o 
   7   0   3       94.52       85.00      3.44 o 
   8   0   3       28.44       19.64      2.63 o 
   9   0   3      138.14      142.80      5.86 o 
  10   0   3        8.55        9.34      3.87 o 
  11   0   3        1.49        5.36      4.03 o 
   0   1   3      804.25      746.95      8.01 o 
   1   1   3     5178.52     5087.95     44.66 o 
   2   1   3     4900.50     4830.98     41.08 o 
   3   1   3     2623.31     2517.47     19.96 o 
   4   1   3     2718.29     2708.48     25.18 o 
   5   1   3     2045.17     1977.56     16.51 o 
   6   1   3      713.58      712.19      8.08 o 
   7   1   3      127.58      132.64      3.43 o 
   8   1   3        2.43        2.84      2.94 o 
   9   1   3       14.78       19.43      2.36 o 
  10   1   3        7.98       10.65      2.60 o 
  11   1   3       64.24       65.23      5.75 o 
   0   2   3     3261.01     3038.97     50.59 o 
   1   2   3     1470.87     1454.02     26.57 o 
   2   2   3     4191.22     3951.56     33.91 o 
   3   2   3     1927.56     1893.32     18.48 o 
   4   2   3     1061.55     1091.08     10.34 o 
   5   2   3     2598.48     2686.35     25.92 o 
   6   2   3      723.70      719.02      7.25 o 
   7   2   3      174.83      171.55      3.51 o 
   8   2   3        2.50       -0.20      1.54 o 
   9   2   3       65.71       58.81      3.03 o 
  10   2   3       88.41      100.12      4.14 o 
  11   2   3        0.25        0.43      2.70 o 
   0   3   3     1061.51      965.92     12.06 o 
   1   3   3       97.05       74.48      2.09 o 
   2   3   3      233.23      220.26      3.74 o 
   3   3   3      301.92      293.93      3.72 o 
   4   3   3      180.44      187.70      5.57 o 
   5   3   3       72.22       84.56      2.14 o 
   6   3   3      907.73      907.72      9.42 o 
   7   3   3      206.16      209.32      5.83 o 
   8   3   3       39.93       45.00      2.71 o 
   9   3   3        0.81       -1.14      1.94 o 
  10   3   3        2.38       -0.81      2.29 o 
  11   3   3       10.25        9.20      3.01 o 
   0   4   3      856.28      898.17     12.96 o 
   1   4   3      435.23      417.18      5.29 o 
   2   4   3     1596.98     1701.36     16.38 o 
   3   4   3      537.51      581.24      7.19 o 
   4   4   3       37.84       40.83      1.79 o 
   5   4   3      305.00      318.84      4.01 o 
   6   4   3      356.85      342.41      7.65 o 
   7   4   3      846.56      825.01      9.33 o 
   8   4   3      107.78      113.15      3.90 o 
   9   4   3        2.57        1.43      2.85 o 
  10   4   3        2.76        7.15      2.66 o 
  11   4   3       35.53       34.88      3.97 o 
   0   5   3     1286.57     1376.95     17.23 o 
   1   5   3       99.25      116.34      2.06 o 
   2   5   3     4763.22     5026.31    103.15 o 
   3   5   3      397.52      391.72      5.51 o 
   4   5   3       45.03       50.62      1.46 o 
   5   5   3      140.93      140.48      3.64 o 
   6   5   3       41.37       43.64      2.02 o 
   7   5   3      200.75      186.71      4.42 o 
   8   5   3       20.31       15.69      3.17 o 
   9   5   3      105.55      107.27      4.42 o 
  10   5   3        2.14        4.71      3.36 o 
   0   6   3      653.56      734.46     10.56 o 
   1   6   3      967.76     1003.84      9.47 o 
   2   6   3      712.73      712.43      7.74 o 
   3   6   3      449.56      508.86      7.03 o 
   4   6   3       12.22       13.47      2.82 o 
   5   6   3      302.22      292.93      5.64 o 
   6   6   3       14.57       13.40      1.76 o 
   7   6   3       86.77       80.05      3.23 o 
   8   6   3      241.14      232.69      5.89 o 
   9   6   3        3.54        3.86      3.64 o 
  10   6   3       19.27       16.05      3.29 o 
   0   7   3      583.22      569.33      8.64 o 
   1   7   3       74.03       85.39      2.01 o 
   2   7   3      552.69      601.65      6.87 o 
   3   7   3      184.61      178.49      3.54 o 
   4   7   3       53.29       51.46      2.66 o 
   5   7   3       55.90       56.61      2.60 o 
   6   7   3      162.97      160.13      4.58 o 
   7   7   3        3.79        4.91      1.99 o 
   8   7   3       49.60       50.79      3.47 o 
   9   7   3       26.70       22.14      3.05 o 
  10   7   3       35.33       39.62      4.15 o 
   0   8   3      330.24      343.64      7.43 o 
   1   8   3      372.05      379.58      7.23 o 
   2   8   3      380.74      379.32      5.12 o 
   3   8   3        3.48        3.28      1.05 o 
   4   8   3      151.84      139.67      3.16 o 
   5   8   3       49.80       55.04      2.51 o 
   6   8   3      242.10      239.82      5.11 o 
   7   8   3       28.38       34.08      2.64 o 
   8   8   3        6.38        1.87      2.33 o 
   9   8   3        6.91        0.46      2.74 o 
   0   9   3       50.52       49.01      4.01 o 
   1   9   3       18.21       21.78      1.96 o 
   2   9   3      338.15      328.03      5.02 o 
   3   9   3      513.24      506.01      6.56 o 
   4   9   3       75.05       76.89      2.60 o 
   5   9   3       16.12       15.94      4.12 o 
   6   9   3      128.19      131.47      7.11 o 
   7   9   3       33.51       28.78      3.33 o 
   8   9   3       66.02       80.06      9.27 o 
   9   9   3       36.92       41.98      4.59 o 
   0  10   3        9.77       12.85      2.48 o 
   1  10   3      451.90      462.63      6.91 o 
   2  10   3      241.77      245.50      5.83 o 
   3  10   3       25.10       22.55      2.42 o 
   4  10   3       42.14       43.87      2.88 o 
   5  10   3       27.54       29.10      3.38 o 
   6  10   3       56.39       53.26      3.37 o 
   7  10   3       29.79       27.66      3.58 o 
   8  10   3        6.51        2.62      3.02 o 
   0  11   3        6.70        9.16      2.30 o 
   1  11   3      843.11      830.65     11.84 o 
   2  11   3      390.55      389.69      7.25 o 
   3  11   3       38.82       38.79      2.83 o 
   4  11   3        2.11        1.06      2.51 o 
   5  11   3       23.09       21.15      2.75 o 
   6  11   3        9.87       10.07      2.60 o 
   7  11   3       21.52       25.19      5.05 o 
   8  11   3        0.64       -2.02      2.93 o 
   0  12   3        6.83        4.20      3.56 o 
   1  12   3      655.44      594.24     10.84 o 
   2  12   3      175.55      174.21      5.01 o 
   3  12   3       68.33       61.86      3.93 o 
   4  12   3       90.65       77.11      4.24 o 
   5  12   3       18.53       24.34      3.41 o 
   6  12   3       22.43       26.67      3.19 o 
   7  12   3       11.69       14.98      3.38 o 
   0  13   3       10.16       10.87      4.05 o 
   1  13   3       44.12       38.42      4.41 o 
   2  13   3       80.39       95.88      4.84 o 
   3  13   3       22.38       25.43      3.84 o 
   4  13   3       15.12       17.22      3.21 o 
   5  13   3        7.77        3.04      5.10 o 
   6  13   3       19.95       18.89      4.35 o 
   0  14   3        1.65       -0.22      3.81 o 
   1  14   3       31.42       28.71      3.44 o 
   2  14   3       55.65       49.04      3.91 o 
   3  14   3        9.85        6.90      5.51 o 
   4  14   3       51.56       67.96      5.34 o 
   5  14   3        8.26        8.86      4.07 o 
   0  15   3       27.96       30.40      6.01 o 
   1  15   3        4.60        3.00      3.05 o 
   2  15   3        0.68        0.86      2.89 o 
   3  15   3       10.64        9.35      4.42 o 
   0   0   4      129.79      157.38      5.07 o 
   1   0   4     1050.68     1133.05     11.26 o 
   2   0   4       26.61       25.42      1.07 o 
   3   0   4      493.27      494.63      6.83 o 
   4   0   4      355.04      374.24      5.79 o 
   5   0   4        0.18        0.37      1.52 o 
   6   0   4       65.97       69.07      4.88 o 
   7   0   4      354.71      342.62      6.64 o 
   8   0   4      162.78      166.10      4.87 o 
   9   0   4      146.80      158.72      6.31 o 
  10   0   4        0.06       -0.29      3.68 o 
  11   0   4       51.39       58.08      9.02 o 
   0   1   4      670.23      637.54      7.85 o 
   1   1   4      607.01      624.33      5.73 o 
   2   1   4     2530.29     2584.85     21.59 o 
   3   1   4      159.63      196.75      2.67 o 
   4   1   4     1608.39     1685.97     14.67 o 
   5   1   4      287.31      241.37      3.26 o 
   6   1   4      167.04      176.57      3.00 o 
   7   1   4       14.50       18.21      1.67 o 
   8   1   4       39.12       36.97      2.02 o 
   9   1   4       98.69       99.82      3.76 o 
  10   1   4        7.91        2.93      2.55 o 
  11   1   4        2.60        4.06      2.78 o 
   0   2   4      633.83      674.40      8.04 o 
   1   2   4      446.41      461.48      8.96 o 
   2   2   4      416.78      471.02      8.59 o 
   3   2   4      805.37      826.34      9.66 o 
   4   2   4     1704.02     1817.14     17.53 o 
   5   2   4      182.59      198.50      3.15 o 
   6   2   4       91.49       80.43      2.34 o 
   7   2   4      251.48      241.40      4.04 o 
   8   2   4       48.13       60.34      3.95 o 
   9   2   4       47.46       48.05      3.03 o 
  10   2   4       21.23       24.30      3.05 o 
  11   2   4       26.74       28.27      6.83 o 
   0   3   4      405.65      390.46      5.52 o 
   1   3   4      258.07      266.86      3.66 o 
   2   3   4      981.22     1002.10     14.62 o 
   3   3   4      112.37      112.80      2.43 o 
   4   3   4     1504.61     1559.84     16.11 o 
   5   3   4       48.22       47.84      5.53 o 
   6   3   4      104.22      103.55      8.18 o 
   7   3   4      200.91      202.84      4.59 o 
   8   3   4      112.51      110.42      3.81 o 
   9   3   4       18.69       16.03      2.41 o 
  10   3   4        7.32        8.01      2.67 o 
  11   3   4        6.89        2.28      2.95 o 
   0   4   4     4661.28     4767.79     55.59 o 
   1   4   4     2509.71     2697.46     24.58 o 
   2   4   4      790.83      803.34     10.10 o 
   3   4   4      187.72      195.22      3.94 o 
   4   4   4      317.18      335.03      5.16 o 
   5   4   4      868.79      876.25      8.47 o 
   6   4   4       44.79       46.06      3.59 o 
   7   4   4      134.07      128.84      4.14 o 
   8   4   4      231.39      231.23      8.73 o 
   9   4   4       52.21       49.61      3.77 o 
  10   4   4        5.31        5.32      3.60 o 
   0   5   4     1821.97     1978.59     24.14 o 
   1   5   4      203.96      220.49      3.78 o 
   2   5   4      425.67      413.96      6.31 o 
   3   5   4      644.19      675.54      8.33 o 
   4   5   4      329.92      340.55      4.98 o 
   5   5   4      321.67      316.70      3.92 o 
   6   5   4      277.37      264.92      5.53 o 
   7   5   4       11.54       12.35      4.88 o 
   8   5   4       34.90       34.10      3.73 o 
   9   5   4       66.76       65.19      3.81 o 
  10   5   4        4.55       12.03      3.12 o 
   0   6   4      690.18      741.56     10.36 o 
   1   6   4      710.15      749.05      7.83 o 
   2   6   4      205.01      199.59      5.76 o 
   3   6   4      161.05      156.31      3.38 o 
   4   6   4       23.43       21.37      1.30 o 
   5   6   4      320.83      331.05      4.18 o 
   6   6   4       58.33       51.42      2.22 o 
   7   6   4       98.39      104.77      6.28 o 
   8   6   4      195.28      206.57      7.23 o 
   9   6   4      101.04      105.93      4.81 o 
  10   6   4       55.19       52.07      4.18 o 
   0   7   4        9.51       11.21      1.89 o 
   1   7   4      475.12      461.27      8.20 o 
   2   7   4      148.28      140.14      2.68 o 
   3   7   4      162.32      154.40      3.84 o 
   4   7   4       46.39       43.91      1.77 o 
   5   7   4      199.68      215.93      3.38 o 
   6   7   4       70.17       83.94      3.64 o 
   7   7   4        1.31        2.04      2.36 o 
   8   7   4        0.62       -0.42      2.62 o 
   9   7   4       54.11       53.93      4.72 o 
  10   7   4       15.06       17.59      4.20 o 
   0   8   4      191.94      199.86      7.90 o 
   1   8   4      875.45      895.92     13.64 o 
   2   8   4      452.67      474.42      6.39 o 
   3   8   4      201.42      198.06      4.87 o 
   4   8   4        2.54        2.79      1.12 o 
   5   8   4      277.35      277.97      4.41 o 
   6   8   4       38.14       38.81      2.54 o 
   7   8   4      117.32      116.32      4.87 o 
   8   8   4       37.54       38.52      4.96 o 
   9   8   4       21.27       17.67      3.37 o 
   0   9   4       24.26       22.91      2.51 o 
   1   9   4       68.32       62.89      2.22 o 
   2   9   4       82.85       79.09      3.58 o 
   3   9   4      114.31      120.69      4.15 o 
   4   9   4      145.89      143.35      4.13 o 
   5   9   4        2.17        0.85      2.60 o 
   6   9   4       38.81       33.24      3.45 o 
   7   9   4       60.94       68.91      4.10 o 
   8   9   4      125.42      132.55     15.88 o 
   9   9   4       40.58       40.55      4.02 o 
   0  10   4        2.23        4.82      2.15 o 
   1  10   4      436.74      422.96      8.16 o 
   2  10   4       65.16       65.87      2.74 o 
   3  10   4      121.35      118.19      4.34 o 
   4  10   4       48.85       54.49      3.05 o 
   5  10   4       69.74       78.00      3.59 o 
   6  10   4       39.46       47.28      3.24 o 
   7  10   4        1.66        3.73      2.73 o 
   8  10   4       33.55       26.84      3.72 o 
   0  11   4     1060.77     1007.48     15.33 o 
   1  11   4      792.80      741.57     11.78 o 
   2  11   4      271.65      261.04      9.35 o 
   3  11   4      130.54      119.49      4.84 o 
   4  11   4       47.30       41.45      2.98 o 
   5  11   4       44.29       44.73      3.17 o 
   6  11   4        4.74        6.07      2.49 o 
   7  11   4      108.47      109.98     15.08 o 
   8  11   4       26.43       26.70      3.79 o 
   0  12   4      185.08      167.27      7.69 o 
   1  12   4      355.75      327.33      8.63 o 
   2  12   4       14.12       14.60      2.45 o 
   3  12   4       44.28       40.14      5.22 o 
   4  12   4       49.43       55.74      4.40 o 
   5  12   4        3.12        0.44      2.31 o 
   6  12   4       29.84       34.43      7.23 o 
   7  12   4        3.19        3.43      2.92 o 
   0  13   4        0.00       -0.10      3.30 o 
   1  13   4       94.36       88.55      7.22 o 
   2  13   4       23.64       16.15      3.83 o 
   3  13   4       68.86       66.12      6.00 o 
   4  13   4        9.25        9.16      2.97 o 
   5  13   4        8.22        5.71      3.71 o 
   6  13   4        1.50       -0.39      3.23 o 
   0  14   4       49.02       48.42      5.45 o 
   1  14   4        0.85        2.09      3.13 o 
   2  14   4       21.90       34.03      8.12 o 
   3  14   4       12.41       16.68      5.43 o 
   4  14   4       30.30       27.05      3.64 o 
   5  14   4       21.82       22.71      4.14 o 
   0  15   4        1.03       -1.98      3.96 o 
   1  15   4       12.27       11.48      3.69 o 
   2  15   4       25.63       25.62      4.28 o 
   3  15   4       21.13       24.99      4.58 o 
   1   0   5        7.79        8.38      1.05 o 
   2   0   5       56.62       53.87      1.54 o 
   3   0   5      532.78      526.36      7.13 o 
   4   0   5       79.23       67.38      2.40 o 
   5   0   5      417.62      417.33     11.03 o 
   6   0   5      278.57      281.92      6.06 o 
   7   0   5        0.07       -0.87      1.73 o 
   8   0   5      190.22      184.76      5.12 o 
   9   0   5      124.44      135.33      7.82 o 
  10   0   5        4.13        9.29      5.73 o 
  11   0   5       32.86       36.36      5.22 o 
   0   1   5        3.92        1.07      0.85 o 
   1   1   5     2160.50     2098.03     15.71 o 
   2   1   5      319.47      340.46      3.75 o 
   3   1   5      813.41      835.24     10.71 o 
   4   1   5     1183.62     1255.60     12.10 o 
   5   1   5      143.11      142.09      6.67 o 
   6   1   5      146.57      134.38      2.93 o 
   7   1   5       24.93       28.61      5.53 o 
   8   1   5      251.39      243.55      6.14 o 
   9   1   5       21.38       25.07      2.82 o 
  10   1   5       23.84       28.22      3.54 o 
  11   1   5       20.72       26.76      3.49 o 
   0   2   5       67.08       60.28      1.56 o 
   1   2   5      978.94      963.77      8.86 o 
   2   2   5      973.76      993.37     17.64 o 
   3   2   5      946.14     1003.83     13.16 o 
   4   2   5      133.05      149.37      3.46 o 
   5   2   5      326.24      332.99      4.30 o 
   6   2   5      152.55      143.02      4.39 o 
   7   2   5       10.05        8.91      1.74 o 
   8   2   5        0.31        0.27      1.95 o 
   9   2   5      128.24      136.12      4.79 o 
  10   2   5       56.29       54.68      4.47 o 
  11   2   5        3.42        3.89      2.96 o 
   0   3   5       87.30       83.09      2.00 o 
   1   3   5      529.02      549.90      5.86 o 
   2   3   5       57.75       55.11      2.03 o 
   3   3   5      705.73      722.05      8.92 o 
   4   3   5      123.48      116.63      3.78 o 
   5   3   5       42.92       42.25      1.54 o 
   6   3   5     1402.01     1418.18     23.66 o 
   7   3   5      221.01      214.65      5.17 o 
   8   3   5       96.78      107.42      3.70 o 
   9   3   5        8.68        6.60      2.23 o 
  10   3   5        2.24        4.58      2.55 o 
   0   4   5     2062.38     2046.27     24.80 o 
   1   4   5      468.42      475.19      5.62 o 
   2   4   5     1057.09     1187.81     16.48 o 
   3   4   5       56.33       73.23      4.78 o 
   4   4   5      408.18      393.93      7.24 o 
   5   4   5      150.91      153.48      4.30 o 
   6   4   5      509.42      508.29      6.31 o 
   7   4   5       64.46       65.40      2.92 o 
   8   4   5       31.25       32.05      2.58 o 
   9   4   5        7.54        4.93      2.22 o 
  10   4   5       16.22       15.01      2.83 o 
   0   5   5     1229.68     1394.09     17.61 o 
   1   5   5      910.99      998.73     13.26 o 
   2   5   5     2801.37     3000.35     32.82 o 
   3   5   5       72.89       75.98      2.75 o 
   4   5   5      469.31      496.15      6.98 o 
   5   5   5      457.76      444.10     17.06 o 
   6   5   5      275.54      270.62      4.40 o 
   7   5   5       27.21       26.93      3.02 o 
   8   5   5       48.58       42.55      3.36 o 
   9   5   5        3.11       -1.41      2.25 o 
  10   5   5       11.58        8.92      5.81 o 
   0   6   5     1370.89     1322.29     21.88 o 
   1   6   5      506.52      574.21      5.70 o 
   2   6   5       57.40       56.03      4.82 o 
   3   6   5       54.64       53.33      2.50 o 
   4   6   5      223.03      224.89      4.89 o 
   5   6   5      288.94      272.61      3.84 o 
   6   6   5      270.32      277.89      4.57 o 
   7   6   5       84.78       87.13      4.96 o 
   8   6   5       25.50       27.11      2.89 o 
   9   6   5       49.55       53.50      4.35 o 
  10   6   5       28.27       33.02      5.66 o 
   0   7   5       25.67       31.03      1.92 o 
   1   7   5      189.57      177.55      3.22 o 
   2   7   5       94.73       90.36      3.11 o 
   3   7   5       49.57       50.00      5.42 o 
   4   7   5       14.47       13.87      1.77 o 
   5   7   5      122.95      114.93      2.61 o 
   6   7   5       72.03       71.33      2.58 o 
   7   7   5       53.80       48.72      4.17 o 
   8   7   5       39.01       40.20      3.57 o 
   9   7   5       14.83        8.89      3.68 o 
   0   8   5      198.41      211.42      4.79 o 
   1   8   5       53.24       54.39      2.02 o 
   2   8   5      163.93      166.49      4.29 o 
   3   8   5       42.70       42.25      1.72 o 
   4   8   5       26.79       22.59      1.50 o 
   5   8   5       56.42       58.17      2.40 o 
   6   8   5      220.29      204.26      5.70 o 
   7   8   5      117.33      124.46      4.91 o 
   8   8   5        2.80       -0.54      2.59 o 
   9   8   5       19.88       17.68      3.98 o 
   0   9   5      191.45      190.66      7.67 o 
   1   9   5       33.24       34.44      2.85 o 
   2   9   5       12.57       15.40      1.80 o 
   3   9   5       54.39       45.77      2.59 o 
   4   9   5        2.43        4.02      2.02 o 
   5   9   5       76.01       82.11      4.33 o 
   6   9   5      110.84      115.21      4.60 o 
   7   9   5       12.63       12.92      3.24 o 
   8   9   5        0.27       -2.28      3.21 o 
   9   9   5       13.87       26.55      5.46 o 
   0  10   5      412.05      402.37      9.21 o 
   1  10   5       68.07       64.81      2.76 o 
   2  10   5      164.05      162.79      4.89 o 
   3  10   5      238.59      225.28      5.83 o 
   4  10   5      115.57      104.29      3.85 o 
   5  10   5       49.33       48.29      3.73 o 
   6  10   5      114.65      106.17      4.68 o 
   7  10   5      110.06      100.91      7.72 o 
   8  10   5        9.65        9.00      3.12 o 
   0  11   5      154.76      141.92      5.23 o 
   1  11   5       97.29       92.12      3.70 o 
   2  11   5       24.66       21.98      2.43 o 
   3  11   5       53.11       73.66      8.10 o 
   4  11   5      136.99      138.55      4.81 o 
   5  11   5       21.68       21.49      2.68 o 
   6  11   5       14.17        5.36      2.81 o 
   7  11   5       26.86       27.43      3.59 o 
   0  12   5        2.51       -0.91      3.10 o 
   1  12   5      146.77      136.65      6.48 o 
   2  12   5      137.86      127.61      4.45 o 
   3  12   5        5.90        2.49      2.22 o 
   4  12   5        9.05       13.40      2.59 o 
   5  12   5       17.78       18.37      3.19 o 
   6  12   5       34.85       38.98      3.77 o 
   0  13   5       17.61       16.61     10.42 o 
   1  13   5       84.99       80.43      9.25 o 
   2  13   5      157.01      158.78      5.66 o 
   3  13   5        4.58        3.87      5.32 o 
   4  13   5       31.73       29.32      3.51 o 
   5  13   5        6.91       11.28      2.76 o 
   6  13   5        9.66        4.07      5.96 o 
   0  14   5       11.93       23.30      4.64 o 
   1  14   5       92.24       95.57      6.57 o 
   2  14   5       34.19       39.25      3.70 o 
   3  14   5       29.48       29.54      4.31 o 
   4  14   5        4.41        2.54      4.03 o 
   0  15   5        0.03        8.17      4.36 o 
   1  15   5        5.29        1.20      3.21 o 
   2  15   5       19.40       22.41      4.38 o 
   0   0   6     1420.03     1388.65     18.75 o 
   1   0   6      315.45      288.59      4.52 o 
   2   0   6      121.25      109.86      2.36 o 
   3   0   6       76.70       75.66      2.09 o 
   4   0   6       34.78       39.18      1.67 o 
   5   0   6        6.93        3.60      1.45 o 
   6   0   6       46.24       52.10      2.68 o 
   7   0   6      397.18      366.74      6.98 o 
   8   0   6        6.97        2.62      2.59 o 
   9   0   6       73.62       67.24      6.02 o 
  10   0   6       15.16       32.70      6.54 o 
   0   1   6       40.71       53.26      1.68 o 
   1   1   6      732.09      726.65      5.89 o 
   2   1   6      321.18      353.28      4.87 o 
   3   1   6      741.23      733.85      7.19 o 
   4   1   6      939.69      924.33      8.35 o 
   5   1   6      279.72      276.87      5.61 o 
   6   1   6       29.83       26.32      1.75 o 
   7   1   6       77.27       76.47      3.39 o 
   8   1   6      332.03      331.83      6.56 o 
   9   1   6       41.75       49.26      3.32 o 
  10   1   6       74.22       75.42      4.66 o 
   0   2   6      672.11      722.82      9.43 o 
   1   2   6     1735.53     1815.23     15.75 o 
   2   2   6      142.88      156.16      5.63 o 
   3   2   6      472.47      509.36      6.55 o 
   4   2   6       86.07       67.74      2.39 o 
   5   2   6      241.07      260.23      3.75 o 
   6   2   6      105.77      106.95      3.12 o 
   7   2   6       86.56       96.41      3.11 o 
   8   2   6      142.81      135.18     10.30 o 
   9   2   6        4.56        4.06      2.51 o 
  10   2   6        0.22        2.24      2.45 o 
   0   3   6      891.05      899.82     11.96 o 
   1   3   6      377.94      356.81      4.18 o 
   2   3   6       76.48       96.91      3.33 o 
   3   3   6      870.26      875.30     10.00 o 
   4   3   6      316.44      335.39      5.54 o 
   5   3   6      647.60      651.96      8.50 o 
   6   3   6      246.84      251.46      4.10 o 
   7   3   6      410.53      409.49      6.34 o 
   8   3   6      101.36       90.64      5.45 o 
   9   3   6       63.50       70.10      4.84 o 
  10   3   6       19.82       23.20      3.14 o 
   0   4   6     3061.44     3309.70     39.30 o 
   1   4   6      121.81      144.70      6.95 o 
   2   4   6      395.27      396.92      7.15 o 
   3   4   6      164.61      152.88      6.14 o 
   4   4   6       70.97       81.54      2.93 o 
   5   4   6       35.33       35.79      2.53 o 
   6   4   6       43.34       46.86      1.92 o 
   7   4   6      165.28      171.57      5.09 o 
   8   4   6      294.98      292.30      6.00 o 
   9   4   6       26.20       30.82      7.38 o 
  10   4   6        2.40        3.36      4.24 o 
   0   5   6     1251.05     1334.03     17.07 o 
   1   5   6     1248.87     1328.41     17.00 o 
   2   5   6       10.42       11.10      1.59 o 
   3   5   6      153.96      144.99      4.43 o 
   4   5   6      343.29      344.99      6.30 o 
   5   5   6      242.44      258.62      6.68 o 
   6   5   6       39.78       43.04      1.93 o 
   7   5   6      125.84      128.85      3.95 o 
   8   5   6        3.52        0.82      2.09 o 
   9   5   6       20.37       17.37      4.51 o 
  10   5   6        5.04        7.19      3.23 o 
   0   6   6       98.62       97.86      2.86 o 
   1   6   6      587.17      607.77      9.11 o 
   2   6   6      353.80      327.37      8.83 o 
   3   6   6      204.49      215.19      7.88 o 
   4   6   6      360.91      370.85      6.03 o 
   5   6   6      135.94      127.63      3.66 o 
   6   6   6       78.99       76.59      2.44 o 
   7   6   6       93.03       92.26      3.74 o 
   8   6   6      134.46      133.11      7.27 o 
   9   6   6       67.65       64.27      4.19 o 
   0   7   6      338.74      339.91      6.13 o 
   1   7   6      235.23      214.17      3.55 o 
   2   7   6      128.66      132.80      7.11 o 
   3   7   6      310.63      312.56      6.08 o 
   4   7   6       51.33       55.42      2.95 o 
   5   7   6       41.16       40.67      3.25 o 
   6   7   6      153.90      149.18      3.76 o 
   7   7   6      200.72      198.47      5.82 o 
   8   7   6      250.61      242.71     10.91 o 
   9   7   6       32.60       30.71      5.66 o 
   0   8   6        2.55        4.34      1.52 o 
   1   8   6      227.61      230.23      3.76 o 
   2   8   6       68.75       73.68      2.57 o 
   3   8   6      574.54      554.49      9.97 o 
   4   8   6      263.13      263.62      6.17 o 
   5   8   6       61.03       61.30      2.97 o 
   6   8   6       57.40       71.52      5.53 o 
   7   8   6       62.29       55.81      4.74 o 
   8   8   6       12.57       13.76      2.95 o 
   9   8   6       18.49       20.22      4.12 o 
   0   9   6      188.92      194.93      5.95 o 
   1   9   6       41.86       40.65      2.15 o 
   2   9   6      333.55      331.10      5.01 o 
   3   9   6      216.63      228.28      4.26 o 
   4   9   6      333.26      341.24      9.67 o 
   5   9   6       96.71       84.96      2.92 o 
   6   9   6      155.80      151.60      5.70 o 
   7   9   6       15.43       15.16      2.95 o 
   8   9   6       38.49       39.66      7.57 o 
   0  10   6      284.75      282.40      9.65 o 
   1  10   6       28.45       26.55      6.13 o 
   2  10   6        4.00        2.54      1.89 o 
   3  10   6       44.43       36.51      7.90 o 
   4  10   6      214.61      191.91      7.90 o 
   5  10   6      110.42      119.51      4.14 o 
   6  10   6        8.54        7.55      2.54 o 
   7  10   6       51.92       50.05      3.84 o 
   8  10   6        1.88        2.11      2.85 o 
   0  11   6        7.78        6.71      2.25 o 
   1  11   6       16.67       18.99      2.20 o 
   2  11   6       57.16       49.41      3.50 o 
   3  11   6      196.53      212.78      5.40 o 
   4  11   6       48.52       40.64      3.23 o 
   5  11   6        7.77        5.21      2.50 o 
   6  11   6       25.03       23.00      3.17 o 
   7  11   6       15.80       22.73      3.38 o 
   0  12   6      124.74      104.77      4.62 o 
   1  12   6       59.22       51.88      3.20 o 
   2  12   6        8.01       13.18      2.42 o 
   3  12   6       97.12      106.59      5.16 o 
   4  12   6       22.50       23.73      2.93 o 
   5  12   6       32.85       40.68      3.55 o 
   6  12   6        0.95       -0.94      2.64 o 
   0  13   6        0.93       -1.62      3.24 o 
   1  13   6       24.11       18.89      3.00 o 
   2  13   6        3.71        2.88      2.62 o 
   3  13   6       21.71       22.03      2.88 o 
   4  13   6       30.51       34.44      3.31 o 
   5  13   6       39.72       36.53      3.66 o 
   0  14   6        0.33        0.62      3.86 o 
   1  14   6       19.69       19.43      3.27 o 
   2  14   6       18.60       20.59      3.85 o 
   3  14   6        2.63        1.76      2.88 o 
   4  14   6       63.17       65.41      5.39 o 
   0  15   6       93.76      114.44     12.42 o 
   1  15   6        3.03        0.27      3.01 o 
   1   0   7      173.54      177.74      5.42 o 
   2   0   7      114.64      134.20      3.76 o 
   3   0   7       26.78       33.49      1.59 o 
   4   0   7       42.52       44.50      1.87 o 
   5   0   7        0.00       -0.56      1.11 o 
   6   0   7       13.42       17.53      2.60 o 
   7   0   7      294.43      284.70      5.89 o 
   8   0   7        4.56        3.16      2.72 o 
   9   0   7       14.63        9.87      3.12 o 
  10   0   7        0.03       -1.69      3.39 o 
   0   1   7       11.06       11.76      1.18 o 
   1   1   7      303.95      316.60      6.03 o 
   2   1   7      155.61      155.61      3.03 o 
   3   1   7      355.60      395.46      3.90 o 
   4   1   7       25.66       27.46      1.42 o 
   5   1   7      121.22      116.89      2.43 o 
   6   1   7      209.85      201.99      4.34 o 
   7   1   7       30.53       31.09      3.74 o 
   8   1   7        6.81        5.54      1.95 o 
   9   1   7       35.34       31.82      3.03 o 
  10   1   7       17.90       17.42      2.98 o 
   0   2   7       54.70       56.48      2.19 o 
   1   2   7      150.78      150.95      2.19 o 
   2   2   7     1640.08     1626.54     15.91 o 
   3   2   7      235.23      257.28      4.29 o 
   4   2   7       66.19       76.86      2.72 o 
   5   2   7      166.62      171.06      3.11 o 
   6   2   7       54.17       50.48      3.51 o 
   7   2   7      151.38      131.66      5.73 o 
   8   2   7       12.96        8.87      2.22 o 
   9   2   7       37.31       42.26      3.55 o 
  10   2   7       82.57       87.66      5.33 o 
   0   3   7     3734.38     3729.92     37.92 o 
   1   3   7      101.82      103.36      2.34 o 
   2   3   7       84.24       84.44      2.66 o 
   3   3   7      284.46      263.41      6.93 o 
   4   3   7       27.64       31.61      1.99 o 
   5   3   7      221.38      219.93      8.74 o 
   6   3   7      587.62      582.03      9.27 o 
   7   3   7      260.21      263.47      5.32 o 
   8   3   7        2.29        0.15      1.78 o 
   9   3   7       32.50       25.50      2.71 o 
  10   3   7       19.15       16.00      2.98 o 
   0   4   7      117.68      132.12      2.97 o 
   1   4   7      163.92      176.39      2.93 o 
   2   4   7       93.17       94.89      3.86 o 
   3   4   7       27.46       25.44      1.95 o 
   4   4   7      194.97      221.18      4.88 o 
   5   4   7       72.19       67.30      3.45 o 
   6   4   7       29.37       30.16      1.99 o 
   7   4   7       78.26       76.58      4.12 o 
   8   4   7        4.13        3.67      2.08 o 
   9   4   7       51.72       61.93      5.53 o 
  10   4   7       12.08        7.22      2.83 o 
   0   5   7       22.54       23.67      1.59 o 
   1   5   7      608.05      650.48      9.17 o 
   2   5   7       56.21       45.26      4.79 o 
   3   5   7      262.87      272.00      7.09 o 
   4   5   7      285.13      300.35      9.87 o 
   5   5   7       24.66       23.90      2.76 o 
   6   5   7       53.86       62.35      3.98 o 
   7   5   7        3.86        3.20      1.96 o 
   8   5   7        6.33        6.16      3.20 o 
   9   5   7       45.90       48.02      3.71 o 
   0   6   7        7.55       10.47      1.45 o 
   1   6   7      270.66      277.43      5.11 o 
   2   6   7      280.96      282.72      5.52 o 
   3   6   7       96.80       98.51      6.35 o 
   4   6   7       17.74       14.09      2.52 o 
   5   6   7      325.76      309.54     16.37 o 
   6   6   7      363.10      367.77      7.79 o 
   7   6   7        8.19        7.89      2.55 o 
   8   6   7       18.89       20.11      3.00 o 
   9   6   7       23.24       29.58      4.25 o 
   0   7   7       49.77       52.44      2.43 o 
   1   7   7      956.65      966.92      9.12 o 
   2   7   7      493.27      501.56      8.17 o 
   3   7   7      127.93      123.58      6.78 o 
   4   7   7      153.30      153.21      6.67 o 
   5   7   7      184.60      178.66     11.13 o 
   6   7   7       68.67       66.90      4.23 o 
   7   7   7        4.15        6.82      2.42 o 
   8   7   7       40.95       42.38      4.40 o 
   9   7   7        3.57        2.82      3.69 o 
   0   8   7      203.83      211.74      6.93 o 
   1   8   7       86.34       86.60      3.13 o 
   2   8   7      230.20      227.00      4.45 o 
   3   8   7      491.84      475.74      8.31 o 
   4   8   7      647.07      587.88      9.71 o 
   5   8   7      190.40      176.26      5.83 o 
   6   8   7      270.99      259.57      8.72 o 
   7   8   7       17.50       22.36      2.86 o 
   8   8   7       60.20       73.08      5.00 o 
   0   9   7      482.79      463.55     11.74 o 
   1   9   7       58.81       61.44      2.23 o 
   2   9   7      395.92      377.20      5.47 o 
   3   9   7        9.69       15.98      1.25 o 
   4   9   7       26.90       28.29      2.81 o 
   5   9   7       24.99       23.59      1.85 o 
   6   9   7       60.99       60.68      3.56 o 
   7   9   7        0.34       -1.65      2.43 o 
   8   9   7        9.01        6.92      5.91 o 
   0  10   7       25.78       24.29      4.41 o 
   1  10   7       16.40       18.58      2.08 o 
   2  10   7      144.83      147.66      4.27 o 
   3  10   7       44.26       45.81      5.01 o 
   4  10   7       66.62       62.57      3.18 o 
   5  10   7       74.00       79.36      3.85 o 
   6  10   7       24.12       27.56      4.39 o 
   7  10   7        4.28        3.01      3.16 o 
   0  11   7        0.35        0.64      2.10 o 
   1  11   7       15.73       17.90      2.15 o 
   2  11   7      138.38      129.88      4.90 o 
   3  11   7       55.98       54.89      6.74 o 
   4  11   7       12.56        9.99      2.28 o 
   5  11   7        1.34       -0.34      2.24 o 
   6  11   7       64.85       79.32      4.37 o 
   7  11   7       45.95       64.62      7.87 o 
   0  12   7        0.20        1.32      2.39 o 
   1  12   7       21.07       21.41      2.61 o 
   2  12   7       12.27       12.12      2.64 o 
   3  12   7       38.68       39.30      3.10 o 
   4  12   7       23.53       29.24      8.10 o 
   5  12   7        3.62        2.62      2.58 o 
   6  12   7       13.99       14.20      3.13 o 
   0  13   7       82.26       91.22      6.39 o 
   1  13   7       13.01       19.00      4.35 o 
   2  13   7       25.30       24.25      2.95 o 
   3  13   7       35.86       41.70      3.27 o 
   4  13   7       13.23       10.61      3.94 o 
   0  14   7        0.01        0.59      3.85 o 
   1  14   7        5.45        4.22      2.83 o 
   2  14   7       16.20       20.51      4.61 o 
   3  14   7       31.45       35.97      7.85 o 
   0   0   8      451.10      445.47     11.07 o 
   1   0   8       99.11       83.36      3.09 o 
   2   0   8      182.80      184.93      8.12 o 
   3   0   8      165.55      153.83      3.38 o 
   4   0   8       60.65       64.68      2.50 o 
   5   0   8      181.57      181.54      5.06 o 
   6   0   8        0.97        2.60      2.08 o 
   7   0   8       61.36       59.12      3.85 o 
   8   0   8        0.85        2.52      2.63 o 
   9   0   8       88.17       98.11      5.25 o 
  10   0   8        3.10        4.41      3.66 o 
   0   1   8      212.54      225.14      4.64 o 
   1   1   8       82.05       91.28      1.88 o 
   2   1   8      248.37      260.44      3.78 o 
   3   1   8       39.75       47.03      1.71 o 
   4   1   8        5.95        5.56      0.97 o 
   5   1   8       53.54       49.36      1.72 o 
   6   1   8       97.00       94.61      4.79 o 
   7   1   8       49.55       51.72      2.60 o 
   8   1   8      180.62      173.90      6.94 o 
   9   1   8       21.01       23.40      3.92 o 
  10   1   8        7.63        5.39      2.63 o 
   0   2   8      113.53      142.98      3.57 o 
   1   2   8      156.09      161.23      2.53 o 
   2   2   8      114.86      110.46      2.21 o 
   3   2   8      130.87      131.15      4.41 o 
   4   2   8      125.69      133.19      2.78 o 
   5   2   8       49.73       53.45      2.00 o 
   6   2   8      320.18      319.51      4.99 o 
   7   2   8       50.41       45.64      5.43 o 
   8   2   8      245.11      249.27      5.69 o 
   9   2   8       33.93       31.89      4.38 o 
  10   2   8        5.94        1.29      3.46 o 
   0   3   8      111.98      112.18      2.60 o 
   1   3   8       53.03       57.74      1.44 o 
   2   3   8      412.66      417.33      7.05 o 
   3   3   8      848.33      765.48     10.35 o 
   4   3   8      300.28      298.72      5.19 o 
   5   3   8      216.57      227.71      4.81 o 
   6   3   8       18.34       19.98      1.62 o 
   7   3   8      217.51      223.57      5.00 o 
   8   3   8       67.54       67.79      3.06 o 
   9   3   8       21.11       23.75      2.93 o 
  10   3   8       20.52       19.12      3.67 o 
   0   4   8       38.67       47.77      2.12 o 
   1   4   8      290.93      286.55      3.96 o 
   2   4   8      124.63      119.03      4.08 o 
   3   4   8        7.85        6.44      1.42 o 
   4   4   8       86.87       86.14      3.55 o 
   5   4   8       39.48       40.54      2.62 o 
   6   4   8       16.63       16.32      1.97 o 
   7   4   8       54.34       59.33      2.92 o 
   8   4   8       10.49        6.89      2.26 o 
   9   4   8       12.18       13.37      3.41 o 
   0   5   8       16.75       19.72      2.25 o 
   1   5   8      420.78      422.97      5.61 o 
   2   5   8       29.89       33.20      1.96 o 
   3   5   8      136.73      145.15      4.09 o 
   4   5   8      126.83      123.05      8.67 o 
   5   5   8       13.44       13.89      2.49 o 
   6   5   8       72.36       65.14      4.95 o 
   7   5   8       70.60       67.13      5.99 o 
   8   5   8        6.42        9.68      2.51 o 
   9   5   8       15.94       12.26      3.22 o 
   0   6   8      561.64      552.96      8.72 o 
   1   6   8       13.99       18.69      1.44 o 
   2   6   8       29.23       26.72      2.66 o 
   3   6   8      172.53      179.74      6.61 o 
   4   6   8      189.75      183.10     10.55 o 
   5   6   8       41.96       40.90      6.19 o 
   6   6   8       24.42       23.59      3.03 o 
   7   6   8        8.70        9.41      2.32 o 
   8   6   8       60.68       65.90      4.38 o 
   9   6   8       14.31       16.19      3.69 o 
   0   7   8      755.44      746.62     11.23 o 
   1   7   8      461.65      461.33      5.98 o 
   2   7   8       59.42       62.51      3.06 o 
   3   7   8      396.84      391.09     11.13 o 
   4   7   8      165.63      157.91      6.82 o 
   5   7   8      131.86      137.51      6.22 o 
   6   7   8       46.57       54.71      5.40 o 
   7   7   8       21.33       20.88      5.18 o 
   8   7   8       15.09       13.04      4.44 o 
   0   8   8      318.02      326.71      6.58 o 
   1   8   8      856.12      865.35      9.25 o 
   2   8   8      162.78      164.04      5.13 o 
   3   8   8       90.23       82.57      3.68 o 
   4   8   8      137.95      130.17      5.07 o 
   5   8   8      379.32      369.78      8.73 o 
   6   8   8        0.10        2.53      3.24 o 
   7   8   8       37.85       38.30      3.15 o 
   8   8   8       11.37       13.74      3.48 o 
   0   9   8       24.17       27.96      3.07 o 
   1   9   8       67.07       55.27      2.44 o 
   2   9   8      138.18      141.03      3.20 o 
   3   9   8       20.03       10.58      2.52 o 
   4   9   8       99.95       92.39      4.56 o 
   5   9   8       71.18       62.42      4.93 o 
   6   9   8       28.10       38.11      2.82 o 
   7   9   8        1.14        3.60      2.70 o 
   0  10   8      133.43      139.05      8.65 o 
   1  10   8        1.02       -0.74      1.61 o 
   2  10   8       53.12       52.99      2.69 o 
   3  10   8        4.66        2.47      1.67 o 
   4  10   8       34.53       34.51      2.66 o 
   5  10   8       28.69       26.38      2.64 o 
   6  10   8        4.40        5.24      2.54 o 
   7  10   8        4.65        7.96      3.72 o 
   0  11   8       46.00       52.24      3.54 o 
   1  11   8       57.20       55.11      2.92 o 
   2  11   8       60.96       62.97      6.25 o 
   3  11   8        2.57        3.44      4.30 o 
   4  11   8       27.06       29.04      2.84 o 
   5  11   8       33.26       44.59      3.34 o 
   6  11   8        7.55       10.74      4.81 o 
   0  12   8        7.24       13.04      2.76 o 
   1  12   8       23.02       21.21      2.89 o 
   2  12   8       19.95       17.57      2.89 o 
   3  12   8      120.64      126.03      9.63 o 
   4  12   8       29.16       26.44      3.13 o 
   5  12   8        0.08        1.68      3.56 o 
   0  13   8       80.39       73.93      6.16 o 
   1  13   8       16.82       24.53      4.80 o 
   2  13   8        8.11       14.50      3.20 o 
   3  13   8        0.47        1.27      2.50 o 
   4  13   8        3.06        2.35      2.67 o 
   0  14   8        4.94        2.70      6.08 o 
   1  14   8       44.50       52.07      4.17 o 
   1   0   9      503.25      530.93      8.78 o 
   2   0   9      138.69      131.41      3.49 o 
   3   0   9       11.99       11.29      1.45 o 
   4   0   9       29.85       30.33      1.91 o 
   5   0   9        2.08        5.54      1.67 o 
   6   0   9      103.91       97.25      4.42 o 
   7   0   9      108.61      104.82      4.82 o 
   8   0   9        1.17        3.24      2.80 o 
   9   0   9        1.84       -0.98      2.91 o 
   0   1   9       21.80       24.38      1.93 o 
   1   1   9       50.92       51.53      1.99 o 
   2   1   9       71.52       80.77      1.95 o 
   3   1   9       67.22       72.32      1.84 o 
   4   1   9       85.16       78.29      2.22 o 
   5   1   9       31.45       33.65      1.68 o 
   6   1   9      402.72      391.22      6.04 o 
   7   1   9       75.96       77.28      3.41 o 
   8   1   9        3.12        4.30      1.97 o 
   9   1   9       46.56       54.03      4.62 o 
   0   2   9        3.76        3.39      1.15 o 
   1   2   9        4.33        3.63      1.35 o 
   2   2   9      352.76      346.43      4.88 o 
   3   2   9      123.54      114.14      2.47 o 
   4   2   9      344.11      327.48      4.17 o 
   5   2   9      117.85      121.62      6.30 o 
   6   2   9      157.77      161.75      4.31 o 
   7   2   9       68.39       61.54      3.00 o 
   8   2   9       56.53       53.17      4.71 o 
   9   2   9        6.57        8.16      2.59 o 
   0   3   9       39.97       53.03      2.70 o 
   1   3   9      245.80      257.22      3.52 o 
   2   3   9      683.07      668.94      9.10 o 
   3   3   9      592.80      605.28     17.63 o 
   4   3   9      225.03      214.67      6.02 o 
   5   3   9      450.57      431.75      8.90 o 
   6   3   9       96.44       95.36      4.25 o 
   7   3   9       37.29       35.27      4.75 o 
   8   3   9       17.36       20.63      3.29 o 
   9   3   9        2.78        2.65      2.40 o 
   0   4   9        4.77        7.33      1.41 o 
   1   4   9      358.94      375.01      6.10 o 
   2   4   9      154.89      152.27      4.16 o 
   3   4   9       13.98       14.42      1.79 o 
   4   4   9      193.70      195.42      5.21 o 
   5   4   9       49.83       53.21      3.31 o 
   6   4   9       73.61       76.89      3.00 o 
   7   4   9       70.49       67.43      3.15 o 
   8   4   9        8.19        7.12      2.64 o 
   9   4   9       29.21       39.59      4.10 o 
   0   5   9      131.16      117.92      3.25 o 
   1   5   9      264.63      267.87      3.34 o 
   2   5   9       60.62       64.59      3.65 o 
   3   5   9       71.63       62.31      2.76 o 
   4   5   9      108.27       97.60      4.03 o 
   5   5   9      129.39      122.75      5.02 o 
   6   5   9       57.43       70.78      3.99 o 
   7   5   9       67.03       62.42      3.06 o 
   8   5   9       19.45       22.10      6.78 o 
   9   5   9       13.96       11.01      2.86 o 
   0   6   9      135.56      139.09      4.34 o 
   1   6   9      153.09      149.77      4.57 o 
   2   6   9      347.09      328.47      5.56 o 
   3   6   9      328.10      306.65      5.92 o 
   4   6   9      145.68      140.59      4.81 o 
   5   6   9       78.79       74.36      3.91 o 
   6   6   9      245.16      225.09      6.43 o 
   7   6   9       27.68       24.70      2.72 o 
   8   6   9        6.62        6.14      5.06 o 
   0   7   9      189.77      185.31      4.68 o 
   1   7   9       26.16       29.27      2.14 o 
   2   7   9      390.37      391.43      6.72 o 
   3   7   9        8.45        3.56      4.40 o 
   4   7   9       23.99       26.13      5.49 o 
   5   7   9      232.64      237.15      7.42 o 
   6   7   9       39.88       45.57      3.66 o 
   7   7   9       65.09       67.45      4.59 o 
   8   7   9       14.00       13.78      2.75 o 
   0   8   9       28.11       24.67      3.00 o 
   1   8   9      712.82      716.22     12.22 o 
   2   8   9      263.92      253.96     10.03 o 
   3   8   9      111.18       99.75      4.46 o 
   4   8   9       13.93       14.21      2.91 o 
   5   8   9       76.46       80.85      4.62 o 
   6   8   9       13.92       17.59      5.41 o 
   7   8   9       78.67       91.23      4.58 o 
   8   8   9       20.33       19.88      3.42 o 
   0   9   9       22.28       15.39      2.84 o 
   1   9   9       63.73       58.21      2.93 o 
   2   9   9      227.55      209.67      3.95 o 
   3   9   9       70.80       62.26      3.96 o 
   4   9   9       20.41       12.64      3.84 o 
   5   9   9       99.15       93.96      5.77 o 
   6   9   9        6.09        3.71      3.47 o 
   7   9   9       42.20       52.35      6.26 o 
   0  10   9       44.94       43.23      3.32 o 
   1  10   9        8.06        4.26      1.88 o 
   2  10   9       13.40       21.66      4.35 o 
   3  10   9       82.09       84.17      3.41 o 
   4  10   9       24.19       26.21      4.04 o 
   5  10   9        3.78        3.11      3.68 o 
   6  10   9       11.32        7.30      4.50 o 
   0  11   9        1.05        0.26      2.36 o 
   1  11   9       30.23       32.25      4.71 o 
   2  11   9        1.93        2.21      2.27 o 
   3  11   9       28.76       35.52      3.54 o 
   4  11   9       57.57       59.49      3.47 o 
   5  11   9        1.46        1.32      2.86 o 
   0  12   9        0.87        1.45      2.54 o 
   1  12   9        1.61        1.69      2.03 o 
   2  12   9       21.81       25.70      3.50 o 
   3  12   9        0.19       -1.55      2.19 o 
   4  12   9        7.74       13.03      2.83 o 
   0  13   9       69.58       92.93      6.76 o 
   1  13   9       54.61       65.72      3.55 o 
   2  13   9        4.54        2.98      2.62 o 
   3  13   9        9.68        2.40      2.69 o 
   0   0  10       74.70       73.73      4.63 o 
   1   0  10       24.60       29.51      2.88 o 
   2   0  10       37.16       36.28      2.45 o 
   3   0  10      234.79      231.62      4.49 o 
   4   0  10        9.07        5.57      1.85 o 
   5   0  10      148.14      142.64      5.20 o 
   6   0  10       16.11       14.15      3.14 o 
   7   0  10      230.91      223.64      8.04 o 
   8   0  10       17.64       15.76      3.65 o 
   9   0  10       11.14        8.25      3.98 o 
   0   1  10       52.86       51.26      2.65 o 
   1   1  10      143.38      141.57      2.98 o 
   2   1  10      112.30      102.19      2.81 o 
   3   1  10      101.60      100.88      3.43 o 
   4   1  10      283.41      291.85     10.12 o 
   5   1  10       37.85       34.77      2.48 o 
   6   1  10        4.68        3.46      2.22 o 
   7   1  10      174.76      178.85      5.54 o 
   8   1  10       71.57       71.47      3.79 o 
   9   1  10        8.56       10.44      3.18 o 
   0   2  10       81.22       83.50      2.82 o 
   1   2  10      309.95      311.45      4.61 o 
   2   2  10      157.00      162.08      3.12 o 
   3   2  10       78.09       71.09      2.50 o 
   4   2  10      107.51      115.66      3.37 o 
   5   2  10       76.08       72.64      2.77 o 
   6   2  10       72.24       66.58      3.41 o 
   7   2  10        4.93        5.30      2.02 o 
   8   2  10        7.77        4.77      2.64 o 
   9   2  10       13.77       22.20      3.50 o 
   0   3  10       67.91       68.19      3.46 o 
   1   3  10      254.00      262.88      4.78 o 
   2   3  10       26.05       25.00      1.45 o 
   3   3  10       68.37       69.58      3.26 o 
   4   3  10      474.40      463.34      8.41 o 
   5   3  10      221.15      217.20      3.86 o 
   6   3  10        4.87        5.55      2.05 o 
   7   3  10       25.58       19.18      2.30 o 
   8   3  10       14.12       12.50      2.31 o 
   9   3  10       10.28        8.06      3.13 o 
   0   4  10       27.10       25.06      1.92 o 
   1   4  10       48.37       49.14      2.25 o 
   2   4  10      260.14      247.19      5.04 o 
   3   4  10        3.54        1.89      1.58 o 
   4   4  10      373.84      364.33      8.30 o 
   5   4  10      165.77      167.69      5.46 o 
   6   4  10       36.25       38.40      2.31 o 
   7   4  10       33.11       33.22      2.65 o 
   8   4  10       27.51       20.97      2.58 o 
   0   5  10       11.04       10.56      1.64 o 
   1   5  10       21.26       22.36      1.37 o 
   2   5  10       61.74       66.07      3.57 o 
   3   5  10        6.50        5.83      1.96 o 
   4   5  10      228.12      216.58     11.00 o 
   5   5  10        4.37        2.42      2.31 o 
   6   5  10       40.21       48.87      4.76 o 
   7   5  10        4.71        3.33      2.11 o 
   8   5  10        4.85        7.54      2.90 o 
   0   6  10        0.26        0.37      1.53 o 
   1   6  10      139.98      139.04      3.04 o 
   2   6  10      147.91      142.56      5.07 o 
   3   6  10       34.42       36.01      2.68 o 
   4   6  10      165.23      151.89      5.16 o 
   5   6  10        2.00        1.73      3.00 o 
   6   6  10       29.73       26.07      3.47 o 
   7   6  10       28.69       35.22      4.10 o 
   8   6  10       16.09       18.02      3.87 o 
   0   7  10      963.06      991.76     15.50 o 
   1   7  10       28.94       26.39      3.40 o 
   2   7  10      206.68      190.29      4.91 o 
   3   7  10       18.04       15.58      2.76 o 
   4   7  10       21.46       24.26      2.94 o 
   5   7  10       36.16       42.03      5.96 o 
   6   7  10       17.69       17.20      4.89 o 
   7   7  10        4.75        0.03      3.56 o 
   0   8  10      217.77      244.67      7.04 o 
   1   8  10      140.77      142.40      4.35 o 
   2   8  10       12.99       12.52      2.68 o 
   3   8  10       29.87       31.56      3.89 o 
   4   8  10       55.60       48.42      9.03 o 
   5   8  10       37.23       45.37      4.26 o 
   6   8  10       26.36       28.37     14.51 o 
   7   8  10        9.10        2.53      5.00 o 
   0   9  10       50.18       42.59      3.33 o 
   1   9  10      276.19      295.73      6.64 o 
   2   9  10       31.64       36.42      2.99 o 
   3   9  10       32.14       27.28      3.28 o 
   4   9  10        5.04        3.33      4.62 o 
   5   9  10       17.71       27.93      6.74 o 
   6   9  10        3.06        0.33      3.35 o 
   0  10  10       30.70       23.75      3.02 o 
   1  10  10       32.27       21.95      2.98 o 
   2  10  10        1.85        0.50      1.83 o 
   3  10  10        4.78        9.18      1.98 o 
   4  10  10        5.21       -1.54      3.08 o 
   5  10  10       12.32        6.46      3.67 o 
   6  10  10       13.56       16.24      4.42 o 
   0  11  10       11.23       12.78      3.29 o 
   1  11  10       80.51       87.21      4.73 o 
   2  11  10       22.50       24.35      2.66 o 
   3  11  10        0.37        2.69      2.22 o 
   4  11  10        9.14       12.12      2.45 o 
   5  11  10       11.60       14.42      4.17 o 
   0  12  10      114.70      140.46      6.57 o 
   1  12  10       35.64       44.79      3.48 o 
   2  12  10        3.47        3.22      2.52 o 
   3  12  10       39.88       45.55      3.83 o 
   0  13  10       27.24       26.72      6.14 o 
   1   0  11       10.34       12.81      2.27 o 
   2   0  11      143.84      146.07      5.38 o 
   3   0  11       84.42       86.41      9.83 o 
   4   0  11      116.87      119.65      5.28 o 
   5   0  11       23.91       23.35      3.27 o 
   6   0  11       67.30       76.23      7.22 o 
   7   0  11       21.74       17.03      3.59 o 
   8   0  11        4.84        2.73      4.93 o 
   0   1  11        0.29       -0.78      1.56 o 
   1   1  11      110.90      108.49      3.41 o 
   2   1  11       30.59       34.36      1.99 o 
   3   1  11      172.91      164.23      3.69 o 
   4   1  11        0.09        0.46      1.63 o 
   5   1  11       60.33       55.67      2.91 o 
   6   1  11      108.43      107.76      3.95 o 
   7   1  11       42.79       39.54      3.02 o 
   8   1  11       22.44       24.03      2.87 o 
   0   2  11        0.83       -0.86      2.00 o 
   1   2  11       93.47       89.81      3.52 o 
   2   2  11      395.97      390.80     13.53 o 
   3   2  11      465.38      452.65     15.18 o 
   4   2  11        9.64        9.37      2.19 o 
   5   2  11       27.84       29.01      2.90 o 
   6   2  11        9.02        5.82      2.10 o 
   7   2  11       11.34        9.10      2.44 o 
   8   2  11       17.00       14.68      2.62 o 
   0   3  11       12.85       12.96      2.32 o 
   1   3  11      301.68      285.35      4.71 o 
   2   3  11      240.81      243.36      4.63 o 
   3   3  11      181.07      199.36      4.25 o 
   4   3  11       87.53       98.91      2.94 o 
   5   3  11        7.88        8.39      2.58 o 
   6   3  11       14.29        6.88      2.13 o 
   7   3  11        0.14        2.33      2.08 o 
   8   3  11        2.79        0.72      2.29 o 
   0   4  11      122.68      115.31      4.75 o 
   1   4  11       12.20       11.10      1.69 o 
   2   4  11      490.71      471.79      6.36 o 
   3   4  11      182.48      167.52      5.84 o 
   4   4  11      106.70       96.23      4.10 o 
   5   4  11        8.25       10.90      3.12 o 
   6   4  11       69.16       59.31      2.96 o 
   7   4  11       18.64       17.42      4.39 o 
   8   4  11       32.70       35.33      3.08 o 
   0   5  11        0.69       -0.98      1.96 o 
   1   5  11      245.30      246.61      6.93 o 
   2   5  11       46.11       44.17      1.81 o 
   3   5  11       78.59       72.62      3.21 o 
   4   5  11        3.38       -0.10      2.11 o 
   5   5  11       24.41       17.24      9.06 o 
   6   5  11       18.82       21.77      3.94 o 
   7   5  11       19.00       19.50      3.37 o 
   8   5  11       13.78       23.29      6.57 o 
   0   6  11      133.42      129.57      5.19 o 
   1   6  11       18.14       19.75      1.63 o 
   2   6  11       71.07       67.21      3.08 o 
   3   6  11       60.32       59.28      3.07 o 
   4   6  11       27.04       28.92      3.07 o 
   5   6  11       54.38       50.60      6.53 o 
   6   6  11        3.25        1.07      2.56 o 
   7   6  11       14.57        9.45      3.52 o 
   0   7  11      100.63       92.33      4.76 o 
   1   7  11       56.55       61.60      2.75 o 
   2   7  11      118.32      121.11      4.14 o 
   3   7  11       51.65       59.97      3.25 o 
   4   7  11       62.87       61.22      3.84 o 
   5   7  11       40.24       37.50      3.58 o 
   6   7  11        0.27        1.18      3.01 o 
   7   7  11        2.36        4.67      4.09 o 
   0   8  11      144.71      141.51      5.15 o 
   1   8  11        6.65        4.99      1.71 o 
   2   8  11       16.64       15.50      1.85 o 
   3   8  11       85.69       84.28      4.71 o 
   4   8  11       69.21       68.18      5.10 o 
   5   8  11       60.35       76.93      5.69 o 
   6   8  11       32.41       33.96      4.28 o 
   0   9  11       12.77        9.63      3.33 o 
   1   9  11      102.40       98.68      4.31 o 
   2   9  11       49.33       44.53      3.09 o 
   3   9  11       23.99       24.53      3.17 o 
   4   9  11       71.98       80.85      5.52 o 
   5   9  11        9.87       15.15      4.64 o 
   6   9  11       94.78      108.45      6.30 o 
   0  10  11        4.78        6.14      3.66 o 
   1  10  11        5.68        1.71      2.17 o 
   2  10  11       38.88       33.15      2.96 o 
   3  10  11       35.72       38.69      3.85 o 
   4  10  11       29.37       38.69      4.62 o 
   5  10  11       22.22       24.84     10.11 o 
   0  11  11        0.28       -0.44      2.88 o 
   1  11  11       78.15       97.64      5.67 o 
   2  11  11       15.92       22.79      3.09 o 
   3  11  11        0.92       -1.54      2.17 o 
   0  12  11       29.15       45.18      4.60 o 
   1  12  11        9.79       10.44      2.59 o 
   0   0  12       13.31       11.61      2.80 o 
   1   0  12      122.31      116.90      5.12 o 
   2   0  12       70.03       69.44      5.18 o 
   3   0  12       75.35       75.70      4.40 o 
   4   0  12        3.06       -0.20      2.38 o 
   5   0  12       11.44       10.05      2.95 o 
   6   0  12        9.05        7.52      2.97 o 
   7   0  12        7.66        6.67      3.13 o 
   8   0  12        0.24       -0.21      3.16 o 
   0   1  12      109.53      102.29      3.54 o 
   1   1  12        8.23        5.21      2.60 o 
   2   1  12       41.91       38.02      2.76 o 
   3   1  12      127.51      120.85      4.48 o 
   4   1  12       60.91       58.83      3.52 o 
   5   1  12        8.73        8.08      2.04 o 
   6   1  12       33.08       35.63      3.03 o 
   7   1  12       38.37       35.48      3.04 o 
   8   1  12        7.32        7.49      2.71 o 
   0   2  12        9.41        4.56      2.70 o 
   1   2  12      111.60      100.23      4.60 o 
   2   2  12        3.45        4.15      2.23 o 
   3   2  12       67.13       72.59     10.78 o 
   4   2  12       22.27       18.68      2.86 o 
   5   2  12       76.47       79.81      3.75 o 
   6   2  12      122.67      114.85      5.49 o 
   7   2  12       43.50       44.09      3.18 o 
   8   2  12       15.21        6.62      3.41 o 
   0   3  12     1610.19     1576.39     35.61 o 
   1   3  12      154.55      144.22      6.68 o 
   2   3  12      312.14      312.15      5.80 o 
   3   3  12      200.54      189.91      5.65 o 
   4   3  12       55.73       55.91      3.33 o 
   5   3  12        0.57        3.26      2.00 o 
   6   3  12       39.00       35.41      3.90 o 
   7   3  12       19.41       20.20      3.57 o 
   0   4  12      457.90      435.60     10.13 o 
   1   4  12       87.06       77.17      3.17 o 
   2   4  12        8.11        8.27      2.01 o 
   3   4  12       12.29        9.33      3.78 o 
   4   4  12       20.74       21.98      1.85 o 
   5   4  12        4.49        3.90      1.91 o 
   6   4  12        0.14        1.58      2.48 o 
   7   4  12        9.95       10.46      3.02 o 
   0   5  12       32.90       31.67      3.27 o 
   1   5  12      105.15       99.35      3.38 o 
   2   5  12       17.00       14.19      2.25 o 
   3   5  12      120.81      112.81      4.31 o 
   4   5  12       72.52       82.32      5.52 o 
   5   5  12       26.38       28.28      4.66 o 
   6   5  12       15.60       11.34      3.28 o 
   7   5  12       21.90       30.03      2.90 o 
   0   6  12      156.01      137.87      7.23 o 
   1   6  12       42.51       38.54      3.11 o 
   2   6  12        0.59       -0.43      1.41 o 
   3   6  12       91.64       98.77      7.83 o 
   4   6  12       42.29       39.06      4.46 o 
   5   6  12        8.82        5.87      2.89 o 
   6   6  12        4.24        3.58      3.03 o 
   7   6  12        1.49        4.83      4.35 o 
   0   7  12      192.88      204.86      6.16 o 
   1   7  12        0.05        0.36      1.89 o 
   2   7  12        5.28        3.06      1.61 o 
   3   7  12        8.03        9.87      3.70 o 
   4   7  12       13.46       14.32      3.74 o 
   5   7  12       38.80       41.71      4.74 o 
   6   7  12       18.87       22.96      3.98 o 
   0   8  12       82.95       83.66      5.52 o 
   1   8  12       30.67       32.55      2.97 o 
   2   8  12       29.90       29.21      2.34 o 
   3   8  12       61.45       61.39      5.59 o 
   4   8  12       17.33       15.56      3.46 o 
   5   8  12        8.53        5.37      4.08 o 
   0   9  12       91.33       96.22      4.73 o 
   1   9  12        1.25        2.33      2.13 o 
   2   9  12        4.27        3.02      2.33 o 
   3   9  12       24.88       32.84      5.37 o 
   4   9  12       56.91       54.74      6.36 o 
   5   9  12        6.66        7.99      4.16 o 
   0  10  12        2.25        0.45      2.64 o 
   1  10  12       23.09       20.96      2.64 o 
   2  10  12        0.69       -0.67      2.09 o 
   3  10  12       16.99       17.31      2.51 o 
   0  11  12       11.93       10.77      3.36 o 
   1  11  12       32.21       25.63      4.18 o 
   2  11  12        8.98       10.09      4.35 o 
   1   0  13       86.96       85.18      4.73 o 
   2   0  13       63.87       60.06      4.24 o 
   3   0  13      161.29      151.29      8.83 o 
   4   0  13       70.76       66.78      4.59 o 
   5   0  13        6.08        9.44      3.01 o 
   6   0  13       70.27       72.78     13.98 o 
   7   0  13       21.99       26.80      4.12 o 
   0   1  13      214.03      202.83      5.85 o 
   1   1  13      136.72      132.64      6.21 o 
   2   1  13       57.95       54.02      2.90 o 
   3   1  13        0.33       -0.88      1.64 o 
   4   1  13        3.23        2.64      1.85 o 
   5   1  13        5.20        8.10      2.10 o 
   6   1  13       14.62       11.19      2.47 o 
   7   1  13       16.65       21.20      4.34 o 
   0   2  13       12.32       20.83      2.60 o 
   1   2  13       43.35       46.38      3.00 o 
   2   2  13      135.41      135.10      7.37 o 
   3   2  13        1.78        2.65      2.09 o 
   4   2  13        0.11       -0.48      1.76 o 
   5   2  13        3.03        3.87      2.00 o 
   6   2  13        7.37       10.19      3.04 o 
   7   2  13        1.32        0.11      2.78 o 
   0   3  13       11.73       12.92      3.13 o 
   1   3  13       27.55       30.71      2.52 o 
   2   3  13      246.59      245.66      8.17 o 
   3   3  13      148.90      151.17      5.62 o 
   4   3  13       26.54       24.87      5.00 o 
   5   3  13        2.31        4.02      2.48 o 
   6   3  13       66.53       72.79      3.59 o 
   7   3  13        3.68        7.11      3.32 o 
   0   4  13        8.16        6.61      3.63 o 
   1   4  13      198.51      195.53      5.21 o 
   2   4  13       22.62       21.90      2.18 o 
   3   4  13       15.62       19.18      2.53 o 
   4   4  13       12.92       10.95      2.08 o 
   5   4  13       12.31       13.13      2.39 o 
   6   4  13       11.22       15.27      3.68 o 
   0   5  13        0.00       -1.03      2.05 o 
   1   5  13       83.67       89.48      4.31 o 
   2   5  13       23.52       25.21      3.09 o 
   3   5  13       16.86       15.26      2.14 o 
   4   5  13       41.32       41.19      7.14 o 
   5   5  13       14.71       12.32      4.37 o 
   6   5  13       55.37       65.76      7.65 o 
   0   6  13      120.05      122.49      4.98 o 
   1   6  13        6.62        6.93      2.31 o 
   2   6  13      116.96      116.78      4.38 o 
   3   6  13       36.02       34.83      2.53 o 
   4   6  13        4.41        2.90      3.50 o 
   5   6  13        5.46        8.60      3.82 o 
   6   6  13       32.90       28.68      4.21 o 
   0   7  13        7.54        4.35      2.74 o 
   1   7  13        6.80        7.12      1.98 o 
   2   7  13        8.45       13.65      3.69 o 
   3   7  13       46.06       47.17      4.08 o 
   4   7  13       25.75       31.07      3.84 o 
   5   7  13        7.54        3.61      3.10 o 
   0   8  13        0.00        2.42      2.46 o 
   1   8  13       10.59       15.94      3.30 o 
   2   8  13       12.30        9.83      4.41 o 
   3   8  13       50.03       56.91      7.58 o 
   4   8  13        8.62       11.87      3.68 o 
   0   9  13        2.66        1.43      2.46 o 
   1   9  13        8.92       11.16      5.83 o 
   2   9  13        1.82        3.91      2.10 o 
   3   9  13       33.81       29.98      3.94 o 
   0  10  13       21.96       25.90      3.45 o 
   1  10  13        7.03        8.29      2.71 o 
   2  10  13       15.42       15.01      5.56 o 
   0   0  14      184.78      173.51     10.67 o 
   1   0  14      122.40      120.32      5.73 o 
   2   0  14        3.21        2.14      2.62 o 
   3   0  14       21.90       15.22      3.34 o 
   4   0  14        0.54        2.57      2.75 o 
   5   0  14       15.15       13.08      4.53 o 
   6   0  14       21.84       19.63      5.99 o 
   0   1  14       50.75       49.85      3.86 o 
   1   1  14       49.82       52.15      3.71 o 
   2   1  14       84.12       79.25      3.67 o 
   3   1  14       59.65       63.97      3.30 o 
   4   1  14       16.79       14.14      2.32 o 
   5   1  14       15.87       15.29      2.67 o 
   6   1  14       24.07       31.68      3.02 o 
   0   2  14      173.25      172.32      5.78 o 
   1   2  14      146.99      143.93      4.16 o 
   2   2  14       90.71       79.48      4.71 o 
   3   2  14       43.24       50.92      4.13 o 
   4   2  14       13.38       13.42      2.59 o 
   5   2  14        9.98       15.01      2.41 o 
   6   2  14       22.31       28.01      2.90 o 
   0   3  14      443.21      427.33      9.31 o 
   1   3  14       51.06       49.26      4.01 o 
   2   3  14       83.26       80.26      5.68 o 
   3   3  14       22.90       26.38      2.73 o 
   4   3  14       29.42       21.81      6.84 o 
   5   3  14       15.32       18.56      3.28 o 
   6   3  14       10.99       12.14      3.44 o 
   0   4  14        9.48        6.37      2.48 o 
   1   4  14      124.60      117.65      4.70 o 
   2   4  14       12.47        8.13      7.16 o 
   3   4  14       97.09      103.71      4.28 o 
   4   4  14       12.74       13.81      2.50 o 
   5   4  14       64.74       65.27      7.28 o 
   0   5  14        5.52        3.55      2.92 o 
   1   5  14       16.84       14.96      2.58 o 
   2   5  14       65.51       72.49      3.69 o 
   3   5  14       14.01       16.24      2.67 o 
   4   5  14       11.71       11.12      3.91 o 
   5   5  14       16.20       14.51      2.38 o 
   0   6  14        3.71        0.19      2.21 o 
   1   6  14        2.60        2.41      1.84 o 
   2   6  14        6.86        7.78      2.61 o 
   3   6  14       37.27       40.12      3.46 o 
   4   6  14        0.77       -1.00      2.00 o 
   0   7  14        0.44       -1.10      2.20 o 
   1   7  14        0.35        3.14      3.78 o 
   2   7  14        2.46        3.99      2.58 o 
   3   7  14       11.66       13.45      4.03 o 
   4   7  14       19.61       26.94      6.12 o 
   0   8  14        2.40        3.91      2.60 o 
   1   8  14        4.63        0.45      2.86 o 
   2   8  14       23.00       24.56      3.22 o 
   3   8  14       20.93       27.34      3.20 o 
   0   9  14        0.76        7.30      2.82 o 
   1   9  14        3.30        4.29      6.11 o 
   1   0  15       89.85       81.79      4.69 o 
   2   0  15      245.23      268.16     13.77 o 
   3   0  15       54.02       55.36      4.80 o 
   4   0  15       67.72       85.35      9.40 o 
   5   0  15       45.00       58.86      7.11 o 
   0   1  15        7.53        4.84      3.08 o 
   1   1  15       15.24       13.70      3.17 o 
   2   1  15       20.41       15.12      2.54 o 
   3   1  15        9.96        9.96      2.34 o 
   4   1  15       63.45       72.60      5.41 o 
   5   1  15       32.30       37.32      3.55 o 
   0   2  15        1.72        4.73      2.48 o 
   1   2  15      118.74      116.44      7.70 o 
   2   2  15      108.08      109.63      5.17 o 
   3   2  15       31.13       38.10      3.24 o 
   4   2  15       52.72       55.38      3.61 o 
   5   2  15       73.45       89.35      4.81 o 
   0   3  15       46.87       47.15      3.73 o 
   1   3  15       13.50       15.58      2.52 o 
   2   3  15       26.08       24.36      3.45 o 
   3   3  15       15.61       16.96      2.60 o 
   4   3  15        1.80        4.13      2.74 o 
   0   4  15        0.52        2.73      2.37 o 
   1   4  15       12.71       11.51      2.33 o 
   2   4  15       33.46       33.56      6.20 o 
   3   4  15       38.64       38.88      5.47 o 
   4   4  15       19.05       20.17      5.37 o 
   0   5  15        7.15        5.50      3.25 o 
   1   5  15       46.99       48.93      3.07 o 
   2   5  15       16.85       22.75      5.21 o 
   3   5  15        9.19        5.58      2.54 o 
   4   5  15        0.93        0.69      2.29 o 
   0   6  15       13.29       12.70      2.80 o 
   1   6  15        2.41        3.56      2.54 o 
   2   6  15       18.92       23.09      3.35 o 
   3   6  15        3.36        6.27      5.69 o 
   0   7  15        0.27        1.53      3.24 o 
   1   7  15        0.71        3.62      2.76 o 
   2   7  15       54.46       67.44      3.80 o 
   0   0  16       53.19       57.89      7.68 o 
   1   0  16       23.31       22.92      3.47 o 
   2   0  16       10.45       11.52      4.63 o 
   3   0  16       18.69       22.15      6.54 o 
   0   1  16        0.02       -1.41      2.81 o 
   1   1  16       10.35       13.31      3.74 o 
   2   1  16       33.25       39.17      4.04 o 
   3   1  16       38.09       38.56      6.52 o 
   0   2  16        8.84       10.56      3.53 o 
   1   2  16       52.12       58.09      4.08 o 
   2   2  16       57.00       56.40      3.66 o 
   3   2  16       48.45       46.00      4.07 o 
   0   3  16        0.09       -0.13      2.75 o 
   1   3  16        1.04        2.26      2.03 o 
   2   3  16        9.47        5.75      2.08 o 
   3   3  16        1.25       -1.31      2.18 o 
   0   4  16       15.84       25.04      3.83 o 
   1   4  16       24.36       19.90      3.12 o 
   2   4  16       19.00       20.63      4.03 o 
   0   5  16       19.84       19.32      3.67 o 
   1   5  16        3.91        4.24      2.48 o 
                                                 
